# Supplementary material for: 1-(4-Bromo­phen­yl)-2-(2-chloro­phen­oxy)ethanone
Source: Acta Crystallogr Sect E Struct Rep Online. 2012 Nov 30;68(Pt 12):o3478. doi: 10.1107/S160053681204785X (PMC3589050; doi:10.1107/S160053681204785X)
Supplement: Supplementary file 1 [file e-68-o3478-sup1.cif]

##############################################################################
#                                                                            #
# This CIF contains the data in a paper accepted for publication in          #
# Acta Crystallographica Section E. It conforms to the requirements of       #
# Notes for Authors for Acta Crystallographica Section E, and has been       #
# peer reviewed under the auspices of the IUCr Commission on Journals.       #
#                                                                            #
# Full details of the Crystallographic Information File format               #
# are given in the paper "The Crystallographic Information File (CIF):       #
# a New Standard Archive File for Crystallography" by S. R. Hall, F. H.      #
# Allen and I. D. Brown [Acta Cryst. (1991), A47, 655-685].                  #
#                                                                            #
# The current version of the core CIF dictionary is obtainable from          #
# ftp://ftp.iucr.org/pub/cif_core.dic.                                       #
#                                                                            #
# Software is freely available for graphical display of the structure(s)     #
# in this CIF. For information consult the CIF software page                 #
# http://www.iucr.org/resources/cif/software.                                #
#                                                                            #
# This file may be used for bona fide research purposes within the           #
# scientific community so long as proper attribution is given to the journal # 
# article from which it was obtained.                                        #
#                                                                            #
##############################################################################
data_I
_audit_creation_method     SHELXL-97
_chemical_name_systematic
;
1-(4-Bromophenyl)-2-(2-chlorophenoxy)ethanone
;
_chemical_name_common
;
;
_chemical_formula_moiety     'C14 H10 Br Cl O2'
_chemical_formula_sum     'C14 H10 Br Cl O2'
_chemical_formula_iupac     'C14 H10 Br Cl O2'
_chemical_formula_weight     325.58
_chemical_melting_point_gt     388
_chemical_melting_point_lt     387
_symmetry_cell_setting     monoclinic
_symmetry_space_group_name_H-M     'P 21/c'
_symmetry_space_group_name_Hall     '-P 2ybc'
loop_
    _symmetry_equiv_pos_as_xyz
    'x, y, z'
    '-x, y+1/2, -z+1/2'
    '-x, -y, -z'
    'x, -y-1/2, z-1/2'
_cell_length_a     15.2653(8)
_cell_length_b     4.5541(2)
_cell_length_c     23.7336(9)
_cell_angle_alpha     90.00
_cell_angle_beta     129.135(2)
_cell_angle_gamma     90.00
_cell_volume     1279.80(10)
_cell_formula_units_Z     4
_cell_measurement_reflns_used     8161
_cell_measurement_theta_min     2.67
_cell_measurement_theta_max     28.22
_cell_measurement_temperature     200(2)
_exptl_crystal_description     'needle'
_exptl_crystal_colour     'colourless'
_exptl_crystal_size_max     0.36
_exptl_crystal_size_mid     0.07
_exptl_crystal_size_min     0.06
_exptl_crystal_density_diffrn     1.690
_exptl_crystal_density_meas     ?
_exptl_crystal_density_method     'not measured'
_exptl_crystal_F_000     648
_exptl_absorpt_coefficient_mu     3.410
_exptl_absorpt_correction_type     multi-scan
_exptl_absorpt_process_details
;
(SADABS; Bruker, 2008)
;
_exptl_absorpt_correction_T_min     0.3773
_exptl_absorpt_correction_T_max     0.8113
_exptl_special_details     ?
_diffrn_ambient_temperature     200(2)
_diffrn_radiation_type     MoK\a
_diffrn_radiation_wavelength     0.71073
_diffrn_radiation_source     'fine-focus sealed tube'
_diffrn_radiation_monochromator     graphite
_diffrn_measurement_device_type     'Bruker APEXII CCD'
_diffrn_measurement_device     ?
_diffrn_measurement_method     '\f and \w scans'
_diffrn_reflns_number     15447
_diffrn_reflns_av_R_equivalents     0.0761
_diffrn_reflns_av_sigmaI/netI     0.4422
_diffrn_reflns_theta_min     2.21
_diffrn_reflns_theta_max     27.99
_diffrn_reflns_theta_full     27.99
_diffrn_measured_fraction_theta_max     0.993
_diffrn_measured_fraction_theta_full     0.993
_diffrn_reflns_limit_h_min     -20
_diffrn_reflns_limit_h_max     17
_diffrn_reflns_limit_k_min     -5
_diffrn_reflns_limit_k_max     6
_diffrn_reflns_limit_l_min     -28
_diffrn_reflns_limit_l_max     31
_refine_special_details
;
;
_reflns_number_total     3040
_reflns_number_gt     1953
_reflns_threshold_expression     I>2sigma(I)
_refine_ls_structure_factor_coef     Fsqd
_refine_ls_matrix_type     full
_refine_ls_R_factor_all     0.2065
_refine_ls_R_factor_gt     0.0405
_refine_ls_wR_factor_gt     0.1079
_refine_ls_wR_factor_ref     0.1246
_refine_ls_goodness_of_fit_ref     1.021
_refine_ls_restrained_S_all     1.021
_refine_ls_number_reflns     3040
_refine_ls_number_parameters     163
_refine_ls_number_restraints     0
_refine_ls_hydrogen_treatment     constr
_refine_ls_weighting_scheme     calc
_refine_ls_weighting_details
         'calc w=1/[\s^2^(Fo^2^)+(0.0791P)^2^+0.0906P] where P=(Fo^2^+2Fc^2^)/3'
_atom_sites_solution_hydrogens     geom
_atom_sites_solution_primary     direct
_atom_sites_solution_secondary     difmap
_refine_ls_shift/su_max     0.001
_refine_ls_shift/su_mean     0.000
_refine_diff_density_max     0.651
_refine_diff_density_min     -1.036
_refine_ls_extinction_method     none
_refine_ls_extinction_coef     ?
_refine_ls_abs_structure_Flack     ?
loop_
    _atom_type_symbol
    _atom_type_description
    _atom_type_scat_dispersion_real
    _atom_type_scat_dispersion_imag
    _atom_type_scat_source
    'C' 'C' 0.0033 0.0016
                         'International Tables Vol C Tables 4.2.6.8 and 6.1.1.4'
    'H' 'H' 0.0000 0.0000
                         'International Tables Vol C Tables 4.2.6.8 and 6.1.1.4'
    'Br' 'Br' -0.2901 2.4595
                         'International Tables Vol C Tables 4.2.6.8 and 6.1.1.4'
    'Cl' 'Cl' 0.1484 0.1585
                         'International Tables Vol C Tables 4.2.6.8 and 6.1.1.4'
    'O' 'O' 0.0106 0.0060
                         'International Tables Vol C Tables 4.2.6.8 and 6.1.1.4'
_computing_data_collection     'APEX2 (Bruker, 2010)'
_computing_cell_refinement     'SAINT (Bruker, 2010)'
_computing_data_reduction     'SAINT (Bruker, 2010)'
_computing_structure_solution     'SHELXS97 (Sheldrick, 2008)'
_computing_structure_refinement     'SHELXL97 (Sheldrick, 2008)'
_computing_molecular_graphics
      'ORTEP-3 (Farrugia, 2012) and <i>Mercury</i> (Macrae <i>et al.</i>, 2008)'
_computing_publication_material
                            'SHELXL97 (Sheldrick, 2008) and PLATON (Spek, 2009)'
loop_
    _atom_site_type_symbol
    _atom_site_label
    _atom_site_fract_x
    _atom_site_fract_y
    _atom_site_fract_z
    _atom_site_U_iso_or_equiv
    _atom_site_adp_type
    _atom_site_calc_flag
    _atom_site_refinement_flags
    _atom_site_occupancy
    _atom_site_symmetry_multiplicity
    _atom_site_disorder_assembly
    _atom_site_disorder_group
    Br Br1 0.47277(3) 0.61050(9) 0.417783(13) 0.05712(18) Uani d . 1 1 . .
    Cl Cl1 -0.03928(6) -0.09989(17) -0.16076(3) 0.0401(2) Uani d . 1 1 . .
    O O1 0.07748(15) 0.1858(5) -0.02338(8) 0.0382(5) Uani d . 1 1 . .
    O O2 0.27246(18) -0.0310(6) 0.09698(10) 0.0438(5) Uani d . 1 1 . .
    C C1 0.1230(2) 0.3184(8) 0.04422(12) 0.0369(7) Uani d . 1 1 . .
    H H1A 0.0676 0.3028 0.0528 0.044 Uiso calc R 1 1 . .
    H H1B 0.1366 0.5294 0.0424 0.044 Uiso calc R 1 1 . .
    C C2 0.2335(2) 0.1727(7) 0.10682(12) 0.0306(6) Uani d . 1 1 . .
    C C11 0.1262(2) 0.2570(7) -0.05457(12) 0.0324(7) Uani d . 1 1 . .
    C C12 0.0776(2) 0.1275(7) -0.12175(12) 0.0316(6) Uani d . 1 1 . .
    C C13 0.1196(3) 0.1825(8) -0.15782(14) 0.0428(8) Uani d . 1 1 . .
    H H13 0.0856 0.0939 -0.2036 0.051 Uiso calc R 1 1 . .
    C C14 0.2109(3) 0.3659(8) -0.12732(16) 0.0483(9) Uani d . 1 1 . .
    H H14 0.2412 0.4013 -0.1515 0.058 Uiso calc R 1 1 . .
    C C15 0.2582(3) 0.4979(9) -0.06159(15) 0.0453(8) Uani d . 1 1 . .
    H H15 0.3198 0.6292 -0.0413 0.054 Uiso calc R 1 1 . .
    C C16 0.2173(2) 0.4421(8) -0.02466(14) 0.0403(7) Uani d . 1 1 . .
    H H16 0.2520 0.5310 0.0212 0.048 Uiso calc R 1 1 . .
    C C21 0.2890(2) 0.2917(7) 0.18133(11) 0.0290(6) Uani d . 1 1 . .
    C C22 0.3935(2) 0.1744(8) 0.23899(13) 0.0373(7) Uani d . 1 1 . .
    H H22 0.4271 0.0270 0.2298 0.045 Uiso calc R 1 1 . .
    C C23 0.4487(2) 0.2704(8) 0.30945(13) 0.0398(7) Uani d . 1 1 . .
    H H23 0.5207 0.1938 0.3485 0.048 Uiso calc R 1 1 . .
    C C24 0.3973(2) 0.4787(8) 0.32182(12) 0.0361(7) Uani d . 1 1 . .
    C C25 0.2928(2) 0.5983(7) 0.26559(13) 0.0379(7) Uani d . 1 1 . .
    H H25 0.2582 0.7413 0.2751 0.046 Uiso calc R 1 1 . .
    C C26 0.2403(2) 0.5033(8) 0.19527(12) 0.0332(6) Uani d . 1 1 . .
    H H26 0.1696 0.5854 0.1561 0.040 Uiso calc R 1 1 . .
loop_
    _atom_site_aniso_label
    _atom_site_aniso_U_11
    _atom_site_aniso_U_22
    _atom_site_aniso_U_33
    _atom_site_aniso_U_12
    _atom_site_aniso_U_13
    _atom_site_aniso_U_23
    Br1 0.0536(2) 0.0768(4) 0.02415(17) -0.00832(17) 0.01652(15) -0.01059(11)
    Cl1 0.0349(3) 0.0493(6) 0.0267(3) -0.0069(3) 0.0150(3) -0.0092(2)
    O1 0.0282(8) 0.0587(16) 0.0232(8) -0.0105(9) 0.0142(7) -0.0105(8)
    O2 0.0493(12) 0.0416(16) 0.0369(10) 0.0035(11) 0.0255(9) -0.0058(9)
    C1 0.0286(12) 0.054(2) 0.0227(10) 0.0008(13) 0.0136(9) -0.0059(11)
    C2 0.0279(11) 0.036(2) 0.0276(11) -0.0055(12) 0.0171(9) -0.0044(10)
    C11 0.0263(11) 0.043(2) 0.0243(10) 0.0033(12) 0.0143(9) 0.0022(10)
    C12 0.0290(12) 0.035(2) 0.0242(10) 0.0031(11) 0.0134(9) 0.0024(9)
    C13 0.0496(16) 0.049(2) 0.0318(12) 0.0052(15) 0.0265(12) 0.0039(12)
    C14 0.0552(19) 0.054(3) 0.0468(16) 0.0000(16) 0.0372(15) 0.0092(13)
    C15 0.0404(15) 0.046(2) 0.0441(15) -0.0032(15) 0.0242(13) 0.0077(14)
    C16 0.0327(13) 0.047(2) 0.0289(12) -0.0016(13) 0.0134(11) -0.0006(11)
    C21 0.0240(11) 0.0334(19) 0.0255(10) -0.0054(11) 0.0137(9) -0.0034(10)
    C22 0.0246(11) 0.050(2) 0.0313(12) 0.0016(12) 0.0148(10) 0.0000(11)
    C23 0.0249(11) 0.055(2) 0.0288(11) 0.0004(13) 0.0121(9) 0.0036(12)
    C24 0.0320(12) 0.050(2) 0.0208(10) -0.0104(13) 0.0141(10) -0.0063(10)
    C25 0.0343(13) 0.047(2) 0.0276(12) -0.0023(13) 0.0171(10) -0.0071(10)
    C26 0.0265(12) 0.041(2) 0.0256(11) -0.0014(12) 0.0133(9) -0.0028(10)
_geom_special_details
;
;
loop_
    _geom_bond_atom_site_label_1
    _geom_bond_atom_site_label_2
    _geom_bond_site_symmetry_2
    _geom_bond_distance
    _geom_bond_publ_flag
    Br1 C24 . 1.887(2) ?
    Cl1 C12 . 1.740(3) ?
    O1 C11 . 1.379(3) ?
    O1 C1 . 1.419(3) ?
    O2 C2 . 1.202(4) ?
    C1 C2 . 1.526(4) ?
    C1 H1A . 0.9900 ?
    C1 H1B . 0.9900 ?
    C2 C21 . 1.499(3) ?
    C11 C16 . 1.380(4) ?
    C11 C12 . 1.395(3) ?
    C12 C13 . 1.379(4) ?
    C13 C14 . 1.375(5) ?
    C13 H13 . 0.9500 ?
    C14 C15 . 1.376(5) ?
    C14 H14 . 0.9500 ?
    C15 C16 . 1.383(4) ?
    C15 H15 . 0.9500 ?
    C16 H16 . 0.9500 ?
    C21 C26 . 1.378(4) ?
    C21 C22 . 1.396(4) ?
    C22 C23 . 1.385(4) ?
    C22 H22 . 0.9500 ?
    C23 C24 . 1.376(5) ?
    C23 H23 . 0.9500 ?
    C24 C25 . 1.391(4) ?
    C25 C26 . 1.388(3) ?
    C25 H25 . 0.9500 ?
    C26 H26 . 0.9500 ?
loop_
    _geom_angle_atom_site_label_1
    _geom_angle_atom_site_label_2
    _geom_angle_atom_site_label_3
    _geom_angle_site_symmetry_1
    _geom_angle_site_symmetry_3
    _geom_angle
    _geom_angle_publ_flag
    C11 O1 C1 . . 117.5(2) ?
    O1 C1 C2 . . 111.6(2) ?
    O1 C1 H1A . . 109.3 ?
    C2 C1 H1A . . 109.3 ?
    O1 C1 H1B . . 109.3 ?
    C2 C1 H1B . . 109.3 ?
    H1A C1 H1B . . 108.0 ?
    O2 C2 C21 . . 121.9(2) ?
    O2 C2 C1 . . 121.7(2) ?
    C21 C2 C1 . . 116.5(2) ?
    O1 C11 C16 . . 125.3(2) ?
    O1 C11 C12 . . 115.8(2) ?
    C16 C11 C12 . . 118.9(2) ?
    C13 C12 C11 . . 120.8(3) ?
    C13 C12 Cl1 . . 120.0(2) ?
    C11 C12 Cl1 . . 119.2(2) ?
    C14 C13 C12 . . 119.9(3) ?
    C14 C13 H13 . . 120.1 ?
    C12 C13 H13 . . 120.1 ?
    C13 C14 C15 . . 119.6(3) ?
    C13 C14 H14 . . 120.2 ?
    C15 C14 H14 . . 120.2 ?
    C14 C15 C16 . . 121.0(3) ?
    C14 C15 H15 . . 119.5 ?
    C16 C15 H15 . . 119.5 ?
    C11 C16 C15 . . 119.9(3) ?
    C11 C16 H16 . . 120.1 ?
    C15 C16 H16 . . 120.1 ?
    C26 C21 C22 . . 119.2(2) ?
    C26 C21 C2 . . 123.2(2) ?
    C22 C21 C2 . . 117.6(3) ?
    C23 C22 C21 . . 120.7(3) ?
    C23 C22 H22 . . 119.6 ?
    C21 C22 H22 . . 119.6 ?
    C24 C23 C22 . . 118.7(2) ?
    C24 C23 H23 . . 120.6 ?
    C22 C23 H23 . . 120.6 ?
    C23 C24 C25 . . 121.9(2) ?
    C23 C24 Br1 . . 118.72(19) ?
    C25 C24 Br1 . . 119.4(2) ?
    C26 C25 C24 . . 118.3(3) ?
    C26 C25 H25 . . 120.9 ?
    C24 C25 H25 . . 120.9 ?
    C21 C26 C25 . . 121.1(2) ?
    C21 C26 H26 . . 119.4 ?
    C25 C26 H26 . . 119.4 ?
loop_
    _geom_torsion_atom_site_label_1
    _geom_torsion_atom_site_label_2
    _geom_torsion_atom_site_label_3
    _geom_torsion_atom_site_label_4
    _geom_torsion_site_symmetry_1
    _geom_torsion_site_symmetry_2
    _geom_torsion_site_symmetry_3
    _geom_torsion_site_symmetry_4
    _geom_torsion
    _geom_torsion_publ_flag
    C11 O1 C1 C2 . . . . -77.1(3) ?
    O1 C1 C2 O2 . . . . -0.8(4) ?
    O1 C1 C2 C21 . . . . -179.2(2) ?
    C1 O1 C11 C16 . . . . 1.5(4) ?
    C1 O1 C11 C12 . . . . -178.6(3) ?
    O1 C11 C12 C13 . . . . -179.8(3) ?
    C16 C11 C12 C13 . . . . 0.1(4) ?
    O1 C11 C12 Cl1 . . . . 1.5(4) ?
    C16 C11 C12 Cl1 . . . . -178.6(2) ?
    C11 C12 C13 C14 . . . . 0.3(5) ?
    Cl1 C12 C13 C14 . . . . 179.0(3) ?
    C12 C13 C14 C15 . . . . -1.3(5) ?
    C13 C14 C15 C16 . . . . 1.9(6) ?
    O1 C11 C16 C15 . . . . -179.6(3) ?
    C12 C11 C16 C15 . . . . 0.5(5) ?
    C14 C15 C16 C11 . . . . -1.5(6) ?
    O2 C2 C21 C26 . . . . -172.8(3) ?
    C1 C2 C21 C26 . . . . 5.6(4) ?
    O2 C2 C21 C22 . . . . 5.4(4) ?
    C1 C2 C21 C22 . . . . -176.2(3) ?
    C26 C21 C22 C23 . . . . -0.6(4) ?
    C2 C21 C22 C23 . . . . -178.9(3) ?
    C21 C22 C23 C24 . . . . 1.6(5) ?
    C22 C23 C24 C25 . . . . -1.1(5) ?
    C22 C23 C24 Br1 . . . . -179.8(2) ?
    C23 C24 C25 C26 . . . . -0.3(5) ?
    Br1 C24 C25 C26 . . . . 178.4(2) ?
    C22 C21 C26 C25 . . . . -0.8(4) ?
    C2 C21 C26 C25 . . . . 177.3(3) ?
    C24 C25 C26 C21 . . . . 1.3(5) ?
loop_
    _geom_hbond_atom_site_label_D
    _geom_hbond_atom_site_label_H
    _geom_hbond_atom_site_label_A
    _geom_hbond_site_symmetry_A
    _geom_hbond_distance_DH
    _geom_hbond_distance_HA
    _geom_hbond_distance_DA
    _geom_hbond_angle_DHA
    C1 H1B O2 1_565 0.99 2.57 3.457(4) 149.3
    C16 H16 O2 1_565 0.95 2.57 3.425(4) 150.1
_iucr_refine_instructions_details
;
TITL ca227_ma in P2(1)/n         New: P21/c
CELL  0.71073   15.2653    4.5541   23.7336    90.000   129.135    90.000
ZERR        4    0.0008    0.0002    0.0009     0.000     0.002     0.000
LATT   1
SYMM             - X ,    0.50000 + Y ,    0.50000 - Z
SFAC  C  H Br Cl  O
UNIT 56 40 4 4 8
ACTA
BOND $H
CONF
HTAB
TEMP -73
OMIT -2 56
OMIT -1   0   2
OMIT -7   0  10
EQIV $1 x,1+y,z
HTAB C1  O2_$1
HTAB C16 O2_$1
FMAP 2
L.S. 10
PLAN -5
WGHT    0.079100    0.090600
FVAR       0.49285
BR1   3    0.472768    0.610496    0.417783    11.00000    0.05360    0.07678 =
         0.02415   -0.01059    0.01652   -0.00832
CL1   4   -0.039275   -0.099886   -0.160764    11.00000    0.03492    0.04927 =
         0.02671   -0.00921    0.01502   -0.00691
O1    5    0.077478    0.185781   -0.023375    11.00000    0.02825    0.05872 =
         0.02321   -0.01049    0.01419   -0.01051
O2    5    0.272463   -0.030973    0.096977    11.00000    0.04930    0.04165 =
         0.03688   -0.00581    0.02550    0.00354
C1    1    0.122992    0.318356    0.044216    11.00000    0.02860    0.05397 =
         0.02274   -0.00594    0.01362    0.00080
AFIX  23
H1A   2    0.067612    0.302841    0.052843    11.00000   -1.20000
H1B   2    0.136634    0.529402    0.042425    11.00000   -1.20000
AFIX   0
C2    1    0.233454    0.172698    0.106818    11.00000    0.02789    0.03563 =
         0.02757   -0.00443    0.01712   -0.00554
C11   1    0.126171    0.257010   -0.054575    11.00000    0.02625    0.04309 =
         0.02432    0.00223    0.01426    0.00332
C12   1    0.077557    0.127500   -0.121748    11.00000    0.02895    0.03468 =
         0.02416    0.00236    0.01339    0.00311
C13   1    0.119608    0.182544   -0.157819    11.00000    0.04962    0.04874 =
         0.03183    0.00392    0.02650    0.00519
AFIX  43
H13   2    0.085569    0.093933   -0.203649    11.00000   -1.20000
AFIX   0
C14   1    0.210888    0.365911   -0.127322    11.00000    0.05520    0.05362 =
         0.04678    0.00923    0.03722    0.00004
AFIX  43
H14   2    0.241158    0.401340   -0.151475    11.00000   -1.20000
AFIX   0
C15   1    0.258177    0.497891   -0.061587    11.00000    0.04041    0.04631 =
         0.04412    0.00771    0.02421   -0.00320
AFIX  43
H15   2    0.319784    0.629242   -0.041299    11.00000   -1.20000
AFIX   0
C16   1    0.217335    0.442107   -0.024657    11.00000    0.03267    0.04682 =
         0.02886   -0.00057    0.01342   -0.00161
AFIX  43
H16   2    0.251960    0.531021    0.021223    11.00000   -1.20000
AFIX   0
C21   1    0.288951    0.291747    0.181326    11.00000    0.02402    0.03344 =
         0.02546   -0.00342    0.01368   -0.00537
C22   1    0.393483    0.174357    0.238991    11.00000    0.02462    0.05015 =
         0.03128    0.00004    0.01480    0.00155
AFIX  43
H22   2    0.427124    0.027028    0.229815    11.00000   -1.20000
AFIX   0
C23   1    0.448699    0.270365    0.309455    11.00000    0.02488    0.05545 =
         0.02884    0.00363    0.01214    0.00040
AFIX  43
H23   2    0.520698    0.193831    0.348495    11.00000   -1.20000
AFIX   0
C24   1    0.397268    0.478719    0.321824    11.00000    0.03201    0.05003 =
         0.02084   -0.00625    0.01406   -0.01036
C25   1    0.292772    0.598300    0.265585    11.00000    0.03426    0.04695 =
         0.02756   -0.00713    0.01711   -0.00234
AFIX  43
H25   2    0.258224    0.741302    0.275059    11.00000   -1.20000
AFIX   0
C26   1    0.240296    0.503259    0.195271    11.00000    0.02649    0.04088 =
         0.02564   -0.00276    0.01329   -0.00143
AFIX  43
H26   2    0.169618    0.585430    0.156080    11.00000   -1.20000
HKLF 4 1  1.0000  0.0000  0.0000  0.0000 -1.0000  0.0000 -1.0000  0.0000 -1.0000
REM  ca227_ma in P2(1)/n         New: P21/c
REM R1 =  0.0405 for   1953 Fo > 4sig(Fo)  and  0.2065 for all   3040 data
REM    163 parameters refined using      0 restraints
END
;
data_global
_journal_date_recd_electronic     2012-11-10
_journal_date_accepted     2012-11-21
_journal_name_full     'Acta Crystallographica, Section E'
_journal_year     2012
_journal_volume     68
_journal_issue     12
_journal_page_first     o3478
_journal_page_last     o3478
_journal_paper_category     QO
_journal_paper_doi     10.1107/S160053681204785X
_journal_coeditor_code     RZ5023
_publ_contact_author_name     'Dr Richard Betz'
_publ_contact_author_address
;
Department of Chemistry
Nelson Mandela Metropolitan University
Summerstrand Campus (South)
University Way
Summerstrand
PO Box 77000
Port Elizabeth
6031
South Africa
;
_publ_contact_author_email     'richard.betz@webmail.co.za'
_publ_contact_author_fax     '+27-41-504-4236'
_publ_contact_author_phone     '+27-41-504-4285'
_publ_section_title
;
1-(4-Bromophenyl)-2-(2-chlorophenoxy)ethanone
;
loop_
    _publ_author_name
    _publ_author_address
    'Shenvi, Seema S.'
;
National Institute of Technology-Karnataka
Department of Chemistry
Surathkal
Mangalore 575 025
India
;
    'Isloor, Arun M.'
;
National Institute of Technology-Karnataka
Department of Chemistry
Surathkal
Mangalore 575 025
India
;
    'Gerber, Thomas'
;
Nelson Mandela Metropolitan University
Summerstrand Campus
Department of Chemistry
University Way
Summerstrand
PO Box 77000
Port Elizabeth
6031
South Africa
;
    'Hosten, Eric'
;
Nelson Mandela Metropolitan University
Summerstrand Campus
Department of Chemistry
University Way
Summerstrand
PO Box 77000
Port Elizabeth
6031
South Africa
;
    'Betz, Richard'
;
Nelson Mandela Metropolitan University
Summerstrand Campus
Department of Chemistry
University Way
Summerstrand
PO Box 77000
Port Elizabeth
6031
South Africa
;
