# Supplementary material for: 1-(4-Bromo­phen­yl)-2-(2-chloro­phen­oxy)ethanone
Source: Acta Crystallogr Sect E Struct Rep Online. 2012 Nov 30;68(Pt 12):o3478. doi: 10.1107/S160053681204785X (PMC3589050; doi:10.1107/S160053681204785X)
Supplement: Supplementary file 3 [file e-68-o3478-Isup3.hkl]

# 
# h,k,l, Fc-squared, Fo-squared, sigma(Fo-squared) and status flag 
# 
data_I
_shelx_title ' ca227_ma in P2(1)/n         New: P21/c' 
_shelx_refln_list_code          4 
_shelx_F_calc_maximum      176.43 
_exptl_crystal_F_000       648.00 
_reflns_d_resolution_high  0.7572 
 
loop_ 
 _symmetry_equiv_pos_as_xyz 
 'x, y, z' 
 '-x, y+1/2, -z+1/2' 
 '-x, -y, -z' 
 'x, -y-1/2, z-1/2' 
 
_cell_length_a    15.2653 
_cell_length_b     4.5541 
_cell_length_c    23.7336 
_cell_angle_alpha  90.000 
_cell_angle_beta  129.135 
_cell_angle_gamma  90.000 
 
_shelx_F_squared_multiplier     1.000 
 
loop_ 
 _refln_index_h 
 _refln_index_k 
 _refln_index_l 
 _refln_F_squared_calc 
 _refln_F_squared_meas 
 _refln_F_squared_sigma 
 _refln_observed_status 
   2   0   0     3991.27     5314.38     77.75 o 
   3   0   0     7308.18     9135.87    132.97 o 
   4   0   0    15350.71    19961.50    289.72 o 
   5   0   0     6902.64     8817.42    128.02 o 
   6   0   0     2284.64     3092.44     45.74 o 
   7   0   0      508.56      577.79     14.91 o 
   8   0   0      400.55      517.47     17.60 o 
   9   0   0      199.82      215.78     10.62 o 
  10   0   0      151.49      174.10     16.14 o 
  11   0   0      101.60      110.16     10.81 o 
  12   0   0     1296.60     1453.39     38.12 o 
  13   0   0      103.46       92.09     11.96 o 
  14   0   0      270.59      290.25     18.94 o 
  15   0   0       64.16       84.46     13.84 o 
   1   1   0     9976.12     9662.25    109.73 o 
   2   1   0    10416.00    10506.21    100.09 o 
   3   1   0     2793.33     3178.11     30.80 o 
   4   1   0     3234.46     3620.09     35.13 o 
   5   1   0       12.46       10.98      2.23 o 
   6   1   0     2499.40     2739.49     32.28 o 
   7   1   0     2073.89     2469.17     31.15 o 
   8   1   0      814.55      953.85     15.00 o 
   9   1   0      449.42      520.38     13.12 o 
  10   1   0     1290.16     1461.76     24.23 o 
  11   1   0       37.73       39.15      7.16 o 
  12   1   0       50.46       56.33      7.11 o 
  13   1   0      277.64      273.75      9.67 o 
  14   1   0       27.30       27.70      8.87 o 
  15   1   0       43.36       25.01     12.15 o 
   0   2   0      332.52      413.57     42.28 o 
   1   2   0      593.86      614.70     53.54 o 
   2   2   0      500.07      495.84     13.44 o 
   3   2   0      169.21      147.77     18.96 o 
   4   2   0     2916.75     3186.00    131.69 o 
   5   2   0      185.33      189.25      5.15 o 
   6   2   0        2.04        0.30      2.73 o 
   7   2   0      139.78      145.62      3.61 o 
   8   2   0       84.82       92.85      4.39 o 
   9   2   0      377.47      424.02      8.18 o 
  10   2   0       22.23       25.07      5.96 o 
  11   2   0       31.78       40.44      6.49 o 
  12   2   0       62.84       60.06      8.65 o 
  13   2   0       20.01       22.07      8.98 o 
  14   2   0       42.79       29.02      9.60 o 
   1   3   0      256.53     -554.76   1129.72 o 
   2   3   0      666.82       -2.42    775.79 o 
   3   3   0       20.52       12.76      7.09 o 
   4   3   0      739.32      715.00     70.87 o 
   5   3   0       22.77       23.05     20.70 o 
   6   3   0     4260.11     4352.61    130.93 o 
   7   3   0       66.03       64.41     46.50 o 
   8   3   0      540.67      572.52     13.50 o 
   9   3   0      162.08     -796.29   2595.71 o 
  10   3   0      506.76      525.97     16.08 o 
  11   3   0      162.71     1141.62   2923.75 o 
  12   3   0       50.94      610.17   3144.62 o 
  13   3   0        1.99      -21.36    219.23 o 
   0   4   0      631.47      596.18     15.85 o 
   1   4   0       15.64      741.13   2413.87 o 
   2   4   0     1402.85     1456.02    200.40 o 
   3   4   0       83.78       74.04     52.83 o 
   4   4   0      257.41    -2319.22   2319.22 o 
   5   4   0       44.61       47.50     79.84 o 
   6   4   0      174.08     1588.47   2647.71 o 
   7   4   0      224.43     -538.20   2772.82 o 
   8   4   0       71.51       67.56     21.05 o 
   9   4   0        5.98     2079.29   3085.46 o 
  10   4   0        0.78       -3.99     31.61 o 
  11   4   0        0.83     2350.43   3509.79 o 
   1   5   0       14.19     1161.42   2795.43 o 
   2   5   0       20.37     2504.36   2977.23 o 
   3   5   0       20.17     1954.01   3178.71 o 
   4   5   0       41.17       41.48     16.99 o 
   5   5   0        0.22      555.17   3238.57 o 
   6   5   0       21.88       30.84    771.06 o 
   7   5   0       50.94      419.18   3393.49 o 
   8   5   0        1.13        8.64   1113.67 o 
 -15   1   1        5.03        5.29      9.05 o 
 -14   1   1      160.01      160.01      9.42 o 
 -13   1   1        6.19        3.03      7.19 o 
 -12   1   1       46.95       36.57      6.84 o 
 -11   1   1        2.17       -3.06      5.46 o 
 -10   1   1      294.25      292.76     10.15 o 
  -9   1   1      446.05      503.55     11.63 o 
  -8   1   1      962.91     1060.29     15.17 o 
  -7   1   1      174.80      153.99      5.03 o 
  -6   1   1     4994.31     5885.59     58.56 o 
  -5   1   1     2311.39     2670.10     26.17 o 
  -4   1   1     5409.84     5696.38     55.00 o 
  -3   1   1     1744.01     1827.22     16.97 o 
  -2   1   1    23694.23    23893.67    239.83 o 
  -1   1   1     4636.48     4202.71    108.80 o 
   0   1   1     9136.36     8723.98     94.71 o 
   1   1   1     1862.64     1723.22     16.22 o 
   2   1   1     9293.23     9793.62     94.10 o 
   3   1   1       12.40        9.49      1.94 o 
   4   1   1       62.43       68.10      3.11 o 
   5   1   1     2680.72     3230.81     33.63 o 
   6   1   1     1121.72     1277.63     16.05 o 
   7   1   1      223.23      259.81      7.14 o 
   8   1   1     1216.47     1338.28     23.85 o 
   9   1   1      400.60      424.78     12.32 o 
  10   1   1      611.97      666.63     15.66 o 
  11   1   1      143.34      137.45      8.10 o 
  12   1   1      370.84      392.16     12.76 o 
  13   1   1      119.90      116.04      8.21 o 
  14   1   1       47.95       48.39      9.34 o 
  15   1   1       70.49       69.51     11.64 o 
 -15   2   1        1.82      -13.64     13.64 o 
 -14   2   1      553.70      551.50     17.21 o 
 -13   2   1       11.91       13.25      8.67 o 
 -12   2   1      792.16      841.00     16.23 o 
 -11   2   1      154.23      147.15      6.94 o 
 -10   2   1      883.71      988.29     15.21 o 
  -9   2   1      298.65      301.03      7.06 o 
  -8   2   1     1334.82     1391.95     16.11 o 
  -7   2   1      217.36      192.74      4.94 o 
  -6   2   1     1247.83     1161.66     72.71 o 
  -5   2   1      806.38      844.84     56.23 o 
  -4   2   1      165.05      131.34     42.87 o 
  -3   2   1      329.33      372.61     34.79 o 
  -2   2   1        2.29       -8.11     32.82 o 
  -1   2   1      180.19      186.44     31.03 o 
   0   2   1     5364.46     4930.33    388.96 o 
   1   2   1     1406.09     1389.33     55.80 o 
   2   2   1     5744.39     5618.76    201.48 o 
   3   2   1       27.79       29.11     16.49 o 
   4   2   1    12115.61    12735.03    134.94 o 
   5   2   1       87.24       84.51      2.99 o 
   6   2   1     4941.85     5294.67     53.63 o 
   7   2   1     1542.43     1644.46     18.54 o 
   8   2   1     1105.79     1186.89     16.27 o 
   9   2   1     1135.31     1217.20     18.22 o 
  10   2   1      133.52      148.78      6.93 o 
  11   2   1     1195.32     1241.12     20.88 o 
  12   2   1       29.69       26.94      8.69 o 
  13   2   1       10.80       16.96      9.26 o 
  14   2   1        4.11      -13.53     13.53 o 
 -13   3   1      266.02      256.68     13.08 o 
 -12   3   1        9.16       14.95    153.38 o 
 -11   3   1        9.65     1355.33   2804.90 o 
 -10   3   1       17.74       11.87     70.35 o 
  -9   3   1       53.56       50.56     34.44 o 
  -8   3   1       43.46       42.01     48.83 o 
  -7   3   1      722.96      767.73     44.91 o 
  -6   3   1      805.10      851.56     46.98 o 
  -5   3   1      155.11      144.55      5.82 o 
  -4   3   1      152.29    -1727.62   1727.62 o 
  -3   3   1      425.19      423.55     24.84 o 
  -2   3   1      358.76      251.72     78.30 o 
  -1   3   1       32.58     1167.62   1216.78 o 
   0   3   1     1212.55     1169.43     61.30 o 
   1   3   1        7.05       -4.42      4.42 o 
   2   3   1      696.75    -1653.85   1653.85 o 
   3   3   1       76.59       68.72      6.86 o 
   4   3   1      635.61      626.74     10.99 o 
   5   3   1        4.74     1225.03   2045.78 o 
   6   3   1     1699.38     1729.88     20.56 o 
   7   3   1       26.54       22.69     14.88 o 
   8   3   1      110.67      112.22     16.46 o 
   9   3   1       18.70       14.08     13.67 o 
  10   3   1      446.35    -1494.85   2898.80 o 
  11   3   1       16.43     1122.11   3027.99 o 
  12   3   1       86.85       66.37     50.28 o 
  13   3   1        5.20        6.97     31.01 o 
 -12   4   1      127.94     1166.69   3486.53 o 
 -11   4   1        0.70      -18.83   1614.98 o 
 -10   4   1       69.58       61.83    168.49 o 
  -9   4   1        5.37       15.60      8.01 o 
  -8   4   1      314.67      344.70     38.35 o 
  -7   4   1        0.66        2.72    106.86 o 
  -6   4   1        7.73      251.01   2602.55 o 
  -5   4   1       15.31       13.58     70.44 o 
  -4   4   1        0.44     1438.33   2403.99 o 
  -3   4   1       19.65     1053.72   2351.95 o 
  -2   4   1       73.34     1634.00   2421.53 o 
  -1   4   1      249.49    -1054.27   1567.87 o 
   0   4   1      196.74     -512.93   2337.34 o 
   1   4   1        0.20       -5.54     96.73 o 
   2   4   1      105.04     -801.69   2260.84 o 
   3   4   1       29.00       21.47    216.76 o 
   4   4   1      133.35      126.60     51.16 o 
   5   4   1      432.11      496.84    128.71 o 
   6   4   1       56.43       56.15     54.26 o 
   7   4   1        9.33      899.13   2883.49 o 
   8   4   1       49.37     1228.03   2983.61 o 
   9   4   1        7.10       -2.83    124.02 o 
  10   4   1        7.51        3.27    183.57 o 
  11   4   1        0.51      -29.75    968.11 o 
  -9   5   1        0.25     3174.51   3715.56 o 
  -8   5   1       72.57    -1426.68   3475.25 o 
  -7   5   1        3.73     2213.83   3408.15 o 
  -6   5   1      150.29     1466.61   3340.67 o 
  -5   5   1       14.35      817.25   3243.59 o 
  -4   5   1      218.68     -834.79   3141.25 o 
  -3   5   1        1.75     1193.82   2946.68 o 
  -2   5   1      296.72     2133.67   2836.31 o 
  -1   5   1        2.72        2.27      8.03 o 
   0   5   1      174.74     2109.47   2800.90 o 
   1   5   1       39.30       43.52      7.75 o 
   2   5   1       31.91      351.38   3066.77 o 
   3   5   1       40.99      568.59   3088.30 o 
   4   5   1        7.11      808.93   3147.67 o 
   5   5   1       93.78     1016.22   3215.15 o 
   6   5   1        8.79        0.94    163.49 o 
   7   5   1        2.99     1766.53   3455.16 o 
   8   5   1       20.77       36.37     41.91 o 
  -1   6   1       13.66       -2.14     15.15 o 
 -16   0   2      119.33      136.62     14.51 o 
 -15   0   2       36.30       50.11     12.56 o 
 -14   0   2      240.45      210.30     13.62 o 
 -13   0   2       57.90       43.99     11.17 o 
 -12   0   2      898.63      908.58     26.94 o 
 -11   0   2      115.78      118.00     10.16 o 
 -10   0   2     1675.95     1854.80     45.05 o 
  -9   0   2      124.35      199.09      9.85 o 
  -8   0   2    12879.75    16021.33    304.04 o 
  -7   0   2     4306.28     5419.20     79.13 o 
  -6   0   2     9644.48    11748.65    187.41 o 
  -5   0   2     7261.93     9067.12    144.78 o 
  -4   0   2    19110.34    24830.79    351.36 o 
  -2   0   2     2964.97     3225.51     43.08 o 
   0   0   2     1844.86     1762.39     70.41 o 
   1   0   2      533.95      623.33     13.94 o 
   2   0   2       13.37       22.57      5.07 o 
   3   0   2       71.62      110.97      6.73 o 
   4   0   2     5080.43     6087.74     88.42 o 
   5   0   2     1559.18     1998.90     30.12 o 
   6   0   2     3596.54     4024.62     77.34 o 
   7   0   2       54.69       87.83      7.83 o 
   8   0   2     3793.16     4260.53     97.73 o 
   9   0   2      713.51      738.25     22.78 o 
  10   0   2     1784.32     1887.18     46.56 o 
  11   0   2      679.59      731.15     24.29 o 
  12   0   2      206.40      214.32     13.52 o 
  13   0   2      207.08      215.54     23.10 o 
  14   0   2        4.70       22.74     12.92 o 
 -16   1   2      119.15      108.56     11.72 o 
 -15   1   2       60.20       32.93     12.02 o 
 -14   1   2      199.08      215.54     11.72 o 
 -13   1   2       93.96      113.07      7.53 o 
 -12   1   2      318.82      371.86     11.79 o 
 -11   1   2       64.92       73.51      5.55 o 
 -10   1   2      541.86      609.85     11.66 o 
  -9   1   2       44.44       33.82      3.70 o 
  -8   1   2       67.92       83.24      3.60 o 
  -7   1   2      873.79     1029.87     12.15 o 
  -6   1   2      485.45      657.06      7.36 o 
  -5   1   2      307.03      362.01      4.84 o 
  -4   1   2     1392.78     1453.36     39.29 o 
  -3   1   2      548.11      564.32     20.69 o 
  -2   1   2      571.84      581.42     59.86 o 
  -1   1   2     4320.12     3927.46     42.75 o 
   0   1   2     2594.88     2202.32     24.39 o 
   1   1   2     2147.82     2151.20     20.25 o 
   2   1   2    13056.15    13765.66    136.38 o 
   3   1   2      379.52      350.05      6.55 o 
   4   1   2     9230.54    10762.69    116.58 o 
   5   1   2     1617.55     1822.35     22.06 o 
   6   1   2     1187.28     1411.81     17.66 o 
   7   1   2     1189.46     1332.52     21.34 o 
   8   1   2       11.54        9.18      5.81 o 
   9   1   2      768.96      849.81     17.59 o 
  10   1   2        4.41       -2.76      6.98 o 
  11   1   2      308.51      297.74     20.11 o 
  12   1   2      106.64      100.39      8.86 o 
  13   1   2       33.71       30.25      8.03 o 
  14   1   2      115.15      114.14      9.91 o 
 -15   2   2       39.46        6.13     12.07 o 
 -14   2   2        1.02        3.73      9.05 o 
 -13   2   2       56.32       44.93      8.54 o 
 -12   2   2       45.32       34.51      6.52 o 
 -11   2   2        1.47        1.84      5.88 o 
 -10   2   2      110.51       85.01      4.54 o 
  -9   2   2        3.76       -4.22      4.22 o 
  -8   2   2       58.26       41.08     51.17 o 
  -7   2   2       69.78       53.38     87.15 o 
  -6   2   2       17.91        6.23      5.75 o 
  -5   2   2       54.93       78.50     28.40 o 
  -4   2   2     1851.17     2031.17    110.53 o 
  -3   2   2        9.58        8.63     66.37 o 
  -2   2   2      104.16     -405.29    592.66 o 
  -1   2   2     1010.02     1150.84     50.16 o 
   0   2   2        9.71      318.33    838.55 o 
   1   2   2     2008.46     2005.41     72.99 o 
   2   2   2     1178.91     1138.03     44.59 o 
   3   2   2      240.41      259.61      7.15 o 
   4   2   2      150.21      150.09      7.53 o 
   5   2   2       29.25       26.73      2.51 o 
   6   2   2       76.02       84.12      3.06 o 
   7   2   2        4.94       -3.03      3.32 o 
   8   2   2       16.32        9.83      4.12 o 
   9   2   2       31.89       35.01      4.67 o 
  10   2   2       11.34        8.16      6.39 o 
  11   2   2      235.07      207.09      8.47 o 
  12   2   2       75.58       68.27      9.27 o 
  13   2   2       31.55       26.08      9.68 o 
 -14   3   2      478.58      493.97    184.29 o 
 -13   3   2        7.97      320.30   3089.83 o 
 -12   3   2      368.86     -347.80   2837.50 o 
 -11   3   2       11.08     1266.28   2703.95 o 
 -10   3   2      354.08      338.07     24.02 o 
  -9   3   2      251.86     -817.95   2385.38 o 
  -8   3   2       13.11      632.93   2276.65 o 
  -7   3   2       25.24     1491.06   2103.04 o 
  -6   3   2      396.05      414.61     19.68 o 
  -5   3   2        1.36       -3.50     34.75 o 
  -4   3   2      598.30      567.19     24.68 o 
  -3   3   2       73.68       61.64     17.51 o 
  -2   3   2     5381.82     5657.70    198.42 o 
  -1   3   2      290.26      276.73     58.15 o 
   0   3   2     1766.06     1648.57     23.30 o 
   1   3   2      299.63      285.60     16.21 o 
   2   3   2     2645.07     2594.20    185.52 o 
   3   3   2     1984.05     2096.54     47.70 o 
   4   3   2      576.70      601.92     30.91 o 
   5   3   2      743.17      727.13     35.04 o 
   6   3   2      517.75      542.19     24.33 o 
   7   3   2      308.46      335.85     27.62 o 
   8   3   2       38.75       26.12     72.52 o 
   9   3   2      405.86      421.01     13.80 o 
  10   3   2       85.69       84.18      8.22 o 
  11   3   2       91.73       82.26    177.32 o 
  12   3   2       48.02      825.77   3417.70 o 
 -12   4   2       74.67      689.13   3318.81 o 
 -11   4   2        0.87      976.98   3237.05 o 
 -10   4   2      254.36     1687.48   3059.86 o 
  -9   4   2       60.47     1915.68   2933.75 o 
  -8   4   2      440.64      499.32    206.05 o 
  -7   4   2      115.31    -1175.17   2600.66 o 
  -6   4   2      490.73      534.47    109.99 o 
  -5   4   2      133.87      124.40      8.40 o 
  -4   4   2      315.93     3528.32   2496.54 o 
  -3   4   2      114.27      915.31   2503.41 o 
  -2   4   2      299.13     2265.83   1611.49 o 
  -1   4   2      707.66      788.18     51.87 o 
   0   4   2       20.32        7.47     36.38 o 
   1   4   2      169.89      169.17     48.87 o 
   2   4   2        5.07       -8.44    221.81 o 
   3   4   2      263.05     -665.99   2325.97 o 
   4   4   2       37.65      736.19   2471.63 o 
   5   4   2       26.80     1575.87   2646.02 o 
   6   4   2      286.65      322.40     26.20 o 
   7   4   2        1.29       -4.14     94.12 o 
   8   4   2      355.15      393.16     51.87 o 
   9   4   2        4.79        1.49     99.49 o 
  10   4   2      209.37     2066.98   3545.45 o 
  -9   5   2       17.71      173.82   3653.80 o 
  -8   5   2        9.66       30.79    234.77 o 
  -7   5   2       27.25      -92.51   3447.75 o 
  -6   5   2        0.16     -990.20   3314.86 o 
  -5   5   2        0.00      381.39   3243.88 o 
  -4   5   2        2.55     3932.85   3131.32 o 
  -3   5   2        7.19        6.16    278.48 o 
  -2   5   2        0.10       -7.84      7.84 o 
  -1   5   2       25.74        9.89      8.14 o 
   0   5   2       55.79     1882.91   2965.21 o 
   1   5   2       55.58       59.01     38.07 o 
   2   5   2        0.97       -1.83    108.86 o 
   3   5   2        4.72        5.13    134.71 o 
   4   5   2       63.18      775.46   3114.53 o 
   5   5   2        9.59       14.45    201.18 o 
   6   5   2        3.94     1199.05   3361.01 o 
   7   5   2       25.62       16.92     35.88 o 
  -1   6   2       25.77       32.07     16.01 o 
 -16   1   3       28.26       -3.08     11.06 o 
 -15   1   3       14.48       11.57      8.58 o 
 -14   1   3      320.91      297.71      9.50 o 
 -13   1   3       11.42        8.32      7.25 o 
 -12   1   3     1512.86     1616.23     26.61 o 
 -11   1   3       37.38       38.47      5.18 o 
 -10   1   3     1391.36     1452.87     21.35 o 
  -9   1   3      125.00      124.35      4.02 o 
  -8   1   3     3099.63     3538.01     37.69 o 
  -7   1   3     3763.07     4166.39     41.90 o 
  -6   1   3     2914.45     3292.05     30.39 o 
  -5   1   3      420.48      369.74     32.43 o 
  -4   1   3     3023.06     3139.79     90.84 o 
  -3   1   3    27105.48    27081.03    232.15 o 
  -2   1   3      691.35      676.97     49.35 o 
  -1   1   3      465.32      485.55     23.04 o 
   0   1   3     6863.83     6557.46     65.93 o 
   1   1   3     7350.05     7503.24     74.11 o 
   2   1   3     1570.15     1575.06     16.59 o 
   3   1   3     4765.36     5416.03     58.81 o 
   4   1   3     1973.95     2065.80     23.10 o 
   5   1   3       14.46       17.82      2.76 o 
   6   1   3      775.54      816.08     11.47 o 
   7   1   3     1547.63     1701.21     26.59 o 
   8   1   3     1322.79     1433.02     25.61 o 
   9   1   3      970.45     1031.58     20.25 o 
  10   1   3      345.33      345.02     12.75 o 
  11   1   3      902.49      949.25     26.97 o 
  12   1   3        5.32        6.39      8.32 o 
  13   1   3      360.08      402.36     14.15 o 
  14   1   3        0.80       -4.38     11.74 o 
 -15   2   3       21.21        8.25     10.53 o 
 -14   2   3      204.84    -1872.04   2677.23 o 
 -13   2   3       75.83       88.74    209.19 o 
 -12   2   3      147.24      143.08      9.56 o 
 -11   2   3       65.07       62.37     43.75 o 
 -10   2   3       43.77       27.57      7.59 o 
  -9   2   3     1264.81     1225.51     55.81 o 
  -8   2   3      532.38      552.42     46.17 o 
  -7   2   3      141.39     -652.98   1053.65 o 
  -6   2   3     3751.89     3803.96    163.68 o 
  -5   2   3       77.94       34.35    438.91 o 
  -4   2   3     7329.32     7471.73     71.86 o 
  -3   2   3     1295.56     1235.23     99.02 o 
  -2   2   3     7905.12     7511.69     77.37 o 
  -1   2   3     3978.03     3707.26    122.87 o 
   0   2   3     3410.84     3123.04    141.24 o 
   1   2   3     6854.81     6529.33     64.84 o 
   2   2   3     1171.40     1120.19     11.99 o 
   3   2   3    10408.72    10631.56    101.98 o 
   4   2   3     2648.40     2922.40     30.01 o 
   5   2   3     1096.93     1134.29     12.70 o 
   6   2   3       91.51       93.45      3.53 o 
   7   2   3     1083.35     1106.34     14.29 o 
   8   2   3       19.09        8.21      4.36 o 
   9   2   3       74.95       79.45      5.01 o 
  10   2   3      686.89      714.51     18.67 o 
  11   2   3       28.10       16.87      7.47 o 
  12   2   3       52.43       40.23      9.39 o 
  13   2   3       17.99       24.99     11.92 o 
 -14   3   3      151.62    -1288.14   3066.65 o 
 -13   3   3       15.94     1540.67   2934.25 o 
 -12   3   3       49.53     1160.31   2770.11 o 
 -11   3   3        5.69      815.44   2600.70 o 
 -10   3   3      793.91      847.65    142.84 o 
  -9   3   3      490.87    -1688.26   2338.12 o 
  -8   3   3        3.13        6.71      5.81 o 
  -7   3   3        7.29        6.69     84.78 o 
  -6   3   3      258.71      271.06     21.53 o 
  -5   3   3      397.62      357.42     45.24 o 
  -4   3   3       38.45      939.64   1778.55 o 
  -3   3   3      231.49      195.62     62.83 o 
  -2   3   3       12.22      534.93   1176.14 o 
  -1   3   3      992.08      983.24     41.19 o 
   0   3   3       17.82       -8.23     72.60 o 
   1   3   3       57.77       46.64     35.66 o 
   2   3   3      338.55      291.94      8.95 o 
   3   3   3      508.32      500.71     43.57 o 
   4   3   3       39.80       36.52     14.23 o 
   5   3   3      328.16      292.16     30.07 o 
   6   3   3      423.01      438.11      9.38 o 
   7   3   3       10.60        7.29      4.82 o 
   8   3   3      212.21      233.20     11.06 o 
   9   3   3        1.83       -0.70      7.47 o 
  10   3   3       28.19       31.79      9.83 o 
  11   3   3       90.51      102.21     11.62 o 
  12   3   3        2.91       10.82     13.25 o 
 -12   4   3        4.82       -7.31    296.05 o 
 -11   4   3        3.87     1270.48   3111.98 o 
 -10   4   3        2.26        8.33    120.31 o 
  -9   4   3       43.10       38.65    162.90 o 
  -8   4   3       80.96       89.27      7.47 o 
  -7   4   3        2.57     1297.73   2666.65 o 
  -6   4   3      359.41     -384.27   2576.20 o 
  -5   4   3      109.30     1441.62   2543.51 o 
  -4   4   3       16.75     1854.18   2549.52 o 
  -3   4   3       42.19     1320.54   2334.25 o 
  -2   4   3      400.50      433.34    176.11 o 
  -1   4   3        1.37     2560.56   2311.32 o 
   0   4   3       57.22       58.85    252.56 o 
   1   4   3       82.93       71.77    462.29 o 
   2   4   3      247.12    -1007.82   2285.22 o 
   3   4   3      156.91     2704.94   2454.79 o 
   4   4   3      170.24      165.64     38.43 o 
   5   4   3      228.98      281.47    109.63 o 
   6   4   3       55.18       50.12     94.37 o 
   7   4   3      226.51      229.37     31.97 o 
   8   4   3        0.71        4.55     11.90 o 
   9   4   3        0.46       -7.62    241.77 o 
  10   4   3       42.81       28.77     25.50 o 
  -9   5   3        3.40      564.76   3705.14 o 
  -8   5   3      204.90    -1902.14   3537.91 o 
  -7   5   3        0.96     -375.83   3526.75 o 
  -6   5   3       69.27     1178.51   3334.95 o 
  -5   5   3       96.97     1353.39   3069.28 o 
  -4   5   3       10.77        2.83      8.07 o 
  -3   5   3       80.15       77.55     12.23 o 
  -2   5   3        1.88       -2.60      7.97 o 
  -1   5   3      237.86      243.65     12.14 o 
   0   5   3       73.73       50.94     44.02 o 
   1   5   3       34.71     1034.25   2980.28 o 
   2   5   3       62.22     2000.82   3034.17 o 
   3   5   3      133.82    -1502.80   2984.15 o 
   4   5   3      206.47     -642.65   3188.67 o 
   5   5   3      119.17     1312.31   3304.36 o 
   6   5   3       23.20       28.02    307.30 o 
   7   5   3       30.81     1072.09   3618.03 o 
 -17   0   4       16.62       13.88     13.47 o 
 -16   0   4      393.45      394.78     31.10 o 
 -15   0   4       50.42       45.52     12.06 o 
 -14   0   4      640.17      699.39     35.36 o 
 -13   0   4      109.59      109.45      8.66 o 
 -12   0   4     1647.70     1866.36     39.29 o 
 -11   0   4      716.70      874.54     20.94 o 
 -10   0   4     3036.30     3509.40     65.44 o 
  -9   0   4     3172.81     3891.25     63.94 o 
  -8   0   4     1197.28     1378.74     23.64 o 
  -7   0   4     4463.50     5254.17     70.33 o 
  -6   0   4      124.76      178.05      4.76 o 
  -5   0   4     9262.64    10910.17    133.99 o 
  -4   0   4     8727.68    10633.26    150.12 o 
  -3   0   4      274.61      336.93      6.73 o 
  -2   0   4     4703.62     4716.35     69.05 o 
  -1   0   4     1427.33     1278.83     37.51 o 
   0   0   4     8776.61     8691.48    162.89 o 
   1   0   4     2644.06     2880.72     42.74 o 
   2   0   4     2598.88     2851.13     38.51 o 
   3   0   4     4069.41     4340.99     60.08 o 
   4   0   4     5008.08     5653.96     82.33 o 
   5   0   4     9063.78    10662.12    202.25 o 
   6   0   4      983.11     1100.45     28.28 o 
   7   0   4     5331.32     5980.56    135.93 o 
   8   0   4      864.47      926.53     26.20 o 
   9   0   4     2219.96     2538.75     79.11 o 
  10   0   4       42.35       47.39     10.63 o 
  11   0   4      458.67      446.41     20.70 o 
  12   0   4       85.69       77.17     12.37 o 
  13   0   4      220.22      165.74     14.39 o 
 -16   1   4       39.01       45.49     10.72 o 
 -15   1   4       62.32       68.52      8.28 o 
 -14   1   4       18.43       15.68      6.70 o 
 -13   1   4       22.19       23.03      6.22 o 
 -12   1   4       81.77       69.86      5.35 o 
 -11   1   4       51.02       48.81      4.82 o 
 -10   1   4      323.20      335.11      7.69 o 
  -9   1   4      481.98      498.41      7.66 o 
  -8   1   4     1187.92     1200.01     13.15 o 
  -7   1   4      238.53      249.78     20.80 o 
  -6   1   4     2999.78     3274.76    133.19 o 
  -5   1   4      406.27      388.52     17.62 o 
  -4   1   4     3357.78     3252.13    106.19 o 
  -3   1   4    22218.81    21584.86    203.02 o 
  -2   1   4     8518.70     7940.96     79.42 o 
  -1   1   4     6148.63     5659.09     57.02 o 
   0   1   4     1174.77      996.53     10.28 o 
   1   1   4    10371.07    10415.57    106.14 o 
   2   1   4      727.05      775.39      9.52 o 
   3   1   4     1520.25     1633.17     16.93 o 
   4   1   4       28.86       38.01      2.67 o 
   5   1   4      268.79      278.72      6.18 o 
   6   1   4       56.12       48.19      4.60 o 
   7   1   4       19.98       12.79      4.92 o 
   8   1   4       56.21       60.30      6.63 o 
   9   1   4      528.34      567.77     14.62 o 
  10   1   4      501.91      495.22     14.50 o 
  11   1   4      182.52      172.75      9.07 o 
  12   1   4       47.12       42.89      8.75 o 
  13   1   4      168.59      185.40      9.72 o 
 -16   2   4       17.40       -0.60     13.42 o 
 -15   2   4        0.81        2.93     10.21 o 
 -14   2   4        5.29      392.63   2546.31 o 
 -13   2   4        3.20      586.37   2361.79 o 
 -12   2   4        0.66     1150.43   2248.08 o 
 -11   2   4       13.81       12.19     37.71 o 
 -10   2   4       69.22      946.31   1304.24 o 
  -9   2   4       28.87       18.57     82.88 o 
  -8   2   4      582.00      576.58     35.82 o 
  -7   2   4      229.95      232.45     13.86 o 
  -6   2   4        0.15       -2.90     37.41 o 
  -5   2   4      428.66      558.79     42.49 o 
  -4   2   4      826.41     1067.89     69.95 o 
  -3   2   4       59.08       55.11     23.25 o 
  -2   2   4     1106.08     1372.64     69.25 o 
  -1   2   4       42.56       19.04     56.44 o 
   0   2   4      306.99      250.69     13.05 o 
   1   2   4        7.26        5.50      1.63 o 
   2   2   4       65.99       64.82      2.93 o 
   3   2   4      163.72      162.36      5.53 o 
   4   2   4      154.11      158.64      3.92 o 
   5   2   4     1004.86     1063.74     12.71 o 
   6   2   4       58.38       61.27      3.54 o 
   7   2   4       95.69       93.04      4.58 o 
   8   2   4      250.88      231.70      6.72 o 
   9   2   4      938.64      946.35     14.37 o 
  10   2   4       45.55       36.89      7.32 o 
  11   2   4       33.57       33.78     11.86 o 
  12   2   4        2.56        2.66     11.33 o 
 -15   3   4       31.37       29.48     17.33 o 
 -14   3   4       10.41       12.30     17.42 o 
 -13   3   4       22.10       -1.74    525.10 o 
 -12   3   4       63.41       51.49     77.15 o 
 -11   3   4        4.20       -2.78     66.62 o 
 -10   3   4      405.02      458.66     58.56 o 
  -9   3   4       84.38       80.71      8.58 o 
  -8   3   4     1076.41     1147.62     49.74 o 
  -7   3   4       32.60       32.82     33.58 o 
  -6   3   4     1404.70     1422.30     62.95 o 
  -5   3   4      732.44      777.92     46.21 o 
  -4   3   4     1274.00     1301.35     70.39 o 
  -3   3   4      783.94      678.44     18.59 o 
  -2   3   4     1090.20     1064.75     37.12 o 
  -1   3   4     1804.79     1730.35     42.35 o 
   0   3   4      294.06    -1185.84   1664.92 o 
   1   3   4     2227.64     2228.27     70.76 o 
   2   3   4       25.19       31.26     21.55 o 
   3   3   4     1949.11     2005.66     54.62 o 
   4   3   4      301.75      286.07      6.86 o 
   5   3   4      670.25      665.00     13.39 o 
   6   3   4       19.40       13.26      4.67 o 
   7   3   4       26.72       34.70      5.76 o 
   8   3   4       16.20       16.21      7.39 o 
   9   3   4       31.82       13.11      7.79 o 
  10   3   4       13.15       16.73      8.34 o 
  11   3   4       58.03       55.95     13.25 o 
 -13   4   4       26.88       35.53     61.84 o 
 -12   4   4       23.73     1790.24   3236.47 o 
 -11   4   4       45.13     1736.02   3145.16 o 
 -10   4   4      257.96    -1303.87   2904.94 o 
  -9   4   4      187.92      230.02     11.66 o 
  -8   4   4       48.51       51.70     25.47 o 
  -7   4   4      164.78     1457.39   2703.04 o 
  -6   4   4        1.62     1404.20   2654.46 o 
  -5   4   4      360.83      336.29     86.72 o 
  -4   4   4       12.88     2553.06   2421.36 o 
  -3   4   4      209.84      177.64     36.68 o 
  -2   4   4       66.36     1568.34   2298.47 o 
  -1   4   4        1.82       -7.90    139.26 o 
   0   4   4      500.17    -1671.22   2265.95 o 
   1   4   4       39.67       37.62    228.66 o 
   2   4   4      774.76      852.74    115.49 o 
   3   4   4      925.93    -1238.53   2432.64 o 
   4   4   4      362.49     -861.42   2610.99 o 
   5   4   4      252.83      288.99     29.07 o 
   6   4   4       10.22        9.24    351.93 o 
   7   4   4      877.21    -1339.03   3156.56 o 
   8   4   4        3.38       -3.34    549.24 o 
   9   4   4       36.99       40.91    136.11 o 
 -10   5   4        1.62       12.70    196.29 o 
  -9   5   4        2.40     -187.98   3695.55 o 
  -8   5   4        0.09     -980.44   3549.93 o 
  -7   5   4        1.33      -11.62    546.62 o 
  -6   5   4        9.26     1499.96   3188.18 o 
  -5   5   4        4.29       25.98     14.04 o 
  -4   5   4       10.77        3.17     12.93 o 
  -3   5   4      103.95      103.71     12.52 o 
  -2   5   4        3.92     2664.67   2994.48 o 
  -1   5   4       71.77     1330.59   3038.86 o 
   0   5   4       64.77       52.80    228.07 o 
   1   5   4       11.07       16.49     58.49 o 
   2   5   4       69.16     1329.76   3029.60 o 
   3   5   4        9.32     1016.05   3099.91 o 
   4   5   4        0.15       -6.95     87.86 o 
   5   5   4       55.21       60.89    525.00 o 
   6   5   4       10.66     1148.37   3500.82 o 
 -17   1   5       44.78       40.09     11.09 o 
 -16   1   5      250.65      241.90     10.32 o 
 -15   1   5       43.69       34.57      7.79 o 
 -14   1   5       59.61       59.53      6.68 o 
 -13   1   5      159.50      155.38      6.82 o 
 -12   1   5       46.87       44.66      5.03 o 
 -11   1   5     1092.56     1237.47     17.77 o 
 -10   1   5      210.02      210.15      5.10 o 
  -9   1   5     1467.72     1597.98     74.64 o 
  -8   1   5      232.84      277.77      5.30 o 
  -7   1   5     2689.88     2883.92     99.06 o 
  -6   1   5        1.67       -9.03     14.11 o 
  -5   1   5       59.02     -268.76    653.39 o 
  -4   1   5    11820.29    11998.10    113.28 o 
  -3   1   5     1069.09     1058.36     46.15 o 
  -2   1   5      551.45      464.83      5.14 o 
  -1   1   5     5070.47     4767.06     47.55 o 
   0   1   5     5917.00     5737.53     57.22 o 
   1   1   5     3571.07     3441.78     35.72 o 
   2   1   5       73.43       82.36      2.43 o 
   3   1   5     7458.78     8016.87     78.70 o 
   4   1   5     2494.19     2753.63     30.77 o 
   5   1   5     4608.57     5125.08     63.06 o 
   6   1   5      327.58      342.31      9.46 o 
   7   1   5     3296.16     3596.25     53.50 o 
   8   1   5      360.66      388.73     12.58 o 
   9   1   5      231.78      253.76      9.48 o 
  10   1   5        8.01       -2.15      7.67 o 
  11   1   5       52.22       46.98      8.41 o 
  12   1   5        9.28       -7.51      8.83 o 
  13   1   5       56.91       59.12      9.69 o 
 -16   2   5        8.40        1.39     12.45 o 
 -15   2   5      121.09      122.91     10.63 o 
 -14   2   5      277.01      232.37      9.11 o 
 -13   2   5       28.28       15.94      6.13 o 
 -12   2   5      191.87      189.98     53.30 o 
 -11   2   5       30.09       20.00     32.74 o 
 -10   2   5     1939.30     1952.92     82.50 o 
  -9   2   5     1189.92     1250.44     93.58 o 
  -8   2   5     1637.54     1641.72     55.38 o 
  -7   2   5     1612.47     1639.44    119.88 o 
  -6   2   5     1494.88     1412.94     38.44 o 
  -5   2   5     6652.88     6873.06    219.36 o 
  -4   2   5     1480.62     1418.46     74.50 o 
  -3   2   5     8726.08     8023.95     88.39 o 
  -2   2   5      601.67      573.10     40.17 o 
  -1   2   5     8253.70     7516.69     78.46 o 
   0   2   5      350.69      359.54      4.96 o 
   1   2   5     4043.90     3981.93     38.41 o 
   2   2   5       98.29       91.21      5.16 o 
   3   2   5       41.26       37.29      3.10 o 
   4   2   5      421.10      451.68      7.10 o 
   5   2   5      105.01       95.04      3.56 o 
   6   2   5      335.60      324.44      7.72 o 
   7   2   5     1195.28     1230.26     16.87 o 
   8   2   5      123.09      124.14      5.36 o 
   9   2   5      592.67      575.41     11.45 o 
  10   2   5       21.03       16.79      7.46 o 
  11   2   5      609.69      645.66     18.45 o 
  12   2   5       17.02       26.81     11.91 o 
 -15   3   5        9.76       28.90     16.80 o 
 -14   3   5       23.88       45.84    152.18 o 
 -13   3   5       76.99       75.70     31.25 o 
 -12   3   5       14.63       14.95     40.39 o 
 -11   3   5       15.90       25.42     79.50 o 
 -10   3   5        1.02        6.52     21.07 o 
  -9   3   5      137.76      140.14     14.33 o 
  -8   3   5       24.87       25.46     12.55 o 
  -7   3   5       48.09       42.35      4.83 o 
  -6   3   5      175.91      168.47     25.35 o 
  -5   3   5      257.84     -468.39   1257.62 o 
  -4   3   5       10.08      276.36   1239.16 o 
  -3   3   5      262.04      237.22      8.79 o 
  -2   3   5      746.41      681.25     85.00 o 
  -1   3   5       97.77       68.08     20.83 o 
   0   3   5       95.63       80.78      6.26 o 
   1   3   5     1277.61     1186.28     22.50 o 
   2   3   5      243.39      216.03     11.30 o 
   3   3   5      124.42      101.71      3.84 o 
   4   3   5       53.51       49.21      3.73 o 
   5   3   5      536.19      570.20     10.58 o 
   6   3   5       19.07       27.91      4.92 o 
   7   3   5       46.66       55.21      6.97 o 
   8   3   5       12.23       19.86      7.56 o 
   9   3   5       70.48       75.30      8.53 o 
  10   3   5        5.52        7.48      8.56 o 
  11   3   5        0.71       10.34     13.32 o 
 -13   4   5        2.64        1.41    539.23 o 
 -12   4   5       44.82       33.99    129.42 o 
 -11   4   5        0.69       -4.79     43.83 o 
 -10   4   5       58.80     1709.55   3006.21 o 
  -9   4   5        7.34        3.99     86.18 o 
  -8   4   5        6.87       -3.04    360.89 o 
  -7   4   5       57.48       44.93    103.44 o 
  -6   4   5       30.14     2772.37   2633.92 o 
  -5   4   5      244.15     1495.10   2463.44 o 
  -4   4   5        6.21       -1.72     60.74 o 
  -3   4   5       40.21       33.53     12.57 o 
  -2   4   5        1.45      -13.01     34.70 o 
  -1   4   5      277.88     -269.99   2271.84 o 
   0   4   5        4.43        9.87     15.66 o 
   1   4   5        6.08        6.30     87.21 o 
   2   4   5       20.57     3531.41   2520.62 o 
   3   4   5      261.61     4879.33   2659.86 o 
   4   4   5       39.08     1472.25   2732.85 o 
   5   4   5        4.82     2215.27   2855.99 o 
   6   4   5        0.34     2098.84   3015.93 o 
   7   4   5        9.86     2375.67   3203.99 o 
   8   4   5       30.52      915.89   3443.26 o 
   9   4   5      103.49      107.08     12.74 o 
 -10   5   5        0.61    -1222.19   3725.72 o 
  -9   5   5       73.97      579.25   3619.67 o 
  -8   5   5       58.92       44.66     43.35 o 
  -7   5   5        5.68     1381.43   3294.85 o 
  -6   5   5       10.11       -7.37     13.96 o 
  -5   5   5       52.66       54.06     14.20 o 
  -4   5   5        1.09       -0.58     12.93 o 
  -3   5   5       46.21     1878.67   2833.14 o 
  -2   5   5      148.41      150.95     87.18 o 
  -1   5   5        1.90        9.75    396.24 o 
   0   5   5        6.18        6.78    113.96 o 
   1   5   5      338.70     2329.93   3075.13 o 
   2   5   5      318.83      375.05     49.54 o 
   3   5   5      145.19      816.67   3175.71 o 
   4   5   5       32.33      363.52   3253.89 o 
   5   5   5      163.75     -927.25   3361.63 o 
   6   5   5        8.09        2.83    580.69 o 
 -17   0   6       63.92       46.78     13.06 o 
 -16   0   6        2.92       -7.40     11.95 o 
 -15   0   6      577.28      681.70     24.23 o 
 -14   0   6       23.16       22.35     10.31 o 
 -13   0   6      528.60      602.20     49.69 o 
 -12   0   6       39.45       42.02      6.46 o 
 -11   0   6      777.99      908.66     20.50 o 
 -10   0   6        2.06        2.11      4.50 o 
  -9   0   6       56.61       51.75      5.20 o 
  -8   0   6     2574.61     3169.77     51.05 o 
  -7   0   6      206.00      219.73      6.65 o 
  -6   0   6      954.70     1146.50     17.22 o 
  -5   0   6     1796.09     2108.58     33.66 o 
  -4   0   6     8579.48     8950.28    140.90 o 
  -3   0   6    12807.93    12643.77    167.73 o 
  -2   0   6       76.47       67.13      7.78 o 
  -1   0   6    23900.28    21689.40    478.88 o 
   0   0   6     2646.02     2554.99     37.93 o 
   1   0   6    31127.54    31490.51    607.46 o 
   2   0   6     1432.05     1647.69     25.34 o 
   3   0   6     6976.12     7615.87    145.01 o 
   4   0   6     2355.67     2598.67     44.33 o 
   5   0   6     5907.06     6798.06    153.94 o 
   6   0   6      887.26      957.58     39.21 o 
   7   0   6      171.96      185.12     12.00 o 
   8   0   6      494.20      504.79     19.50 o 
   9   0   6       17.03        6.99     10.28 o 
  10   0   6       32.89       35.63     11.38 o 
  11   0   6      272.47      265.48     20.26 o 
  12   0   6        7.45       -5.27     12.91 o 
 -17   1   6       24.33       25.66     12.81 o 
 -16   1   6       19.22       14.54      8.06 o 
 -15   1   6        9.43        9.08      7.36 o 
 -14   1   6       70.41       67.57     36.18 o 
 -13   1   6       29.53       20.29     21.53 o 
 -12   1   6        5.47      621.61   1606.21 o 
 -11   1   6      628.58      701.72     36.60 o 
 -10   1   6     2009.07     2269.92     83.29 o 
  -9   1   6     1853.84     2036.11     80.43 o 
  -8   1   6      786.85      794.22     61.22 o 
  -7   1   6     3788.02     4125.95     93.98 o 
  -6   1   6     3709.18     4023.69     95.54 o 
  -5   1   6     9238.12     9413.37     91.27 o 
  -4   1   6      248.69      282.96      9.72 o 
  -3   1   6     1619.96     1340.46     13.63 o 
  -2   1   6      554.63      556.01      6.20 o 
  -1   1   6     2097.30     1895.35     19.18 o 
   0   1   6        1.98       -2.02      2.02 o 
   1   1   6      815.21      828.99      9.42 o 
   2   1   6      514.16      584.63      7.09 o 
   3   1   6     1714.00     1751.17     18.87 o 
   4   1   6       37.55       39.41      3.17 o 
   5   1   6     2229.66     2332.82     35.19 o 
   6   1   6      690.56      691.86     13.41 o 
   7   1   6     2396.63     2468.73     37.68 o 
   8   1   6      114.02      117.86      7.44 o 
   9   1   6      185.37      170.09      8.45 o 
  10   1   6       24.75       15.61      8.08 o 
  11   1   6      281.87      276.56     12.73 o 
  12   1   6        8.51        4.24      9.09 o 
 -16   2   6        0.68       -6.59     12.31 o 
 -15   2   6       31.68       36.31     10.29 o 
 -14   2   6        3.09      906.01   2279.33 o 
 -13   2   6        4.45        7.18     16.47 o 
 -12   2   6       30.04       38.38     70.30 o 
 -11   2   6     1317.57     1381.68    142.90 o 
 -10   2   6       24.93      750.32   1106.57 o 
  -9   2   6       93.87     -439.68   1024.98 o 
  -8   2   6      169.28      155.23     27.41 o 
  -7   2   6      157.09      184.93     26.10 o 
  -6   2   6        4.88     1497.77   1607.90 o 
  -5   2   6     2942.47     3324.15    109.80 o 
  -4   2   6     1100.63     1225.75     56.63 o 
  -3   2   6      566.12      479.38    141.75 o 
  -2   2   6      290.48      284.95     20.76 o 
  -1   2   6      124.25      126.07      7.30 o 
   0   2   6      229.19      209.52      4.00 o 
   1   2   6      712.32      729.48      7.99 o 
   2   2   6       76.12       67.20      3.31 o 
   3   2   6        1.83       -2.80      2.80 o 
   4   2   6      206.73      206.47      5.58 o 
   5   2   6      795.13      800.70     10.88 o 
   6   2   6       68.45       57.96      4.60 o 
   7   2   6       57.60       47.50      4.89 o 
   8   2   6       82.41       74.24      5.32 o 
   9   2   6        0.34        1.51      5.50 o 
  10   2   6       44.21       49.68      9.19 o 
  11   2   6       15.10       10.09     11.59 o 
  12   2   6        0.41        3.96     14.03 o 
 -15   3   6        5.15       19.35     15.97 o 
 -14   3   6      232.17      210.57     14.27 o 
 -13   3   6       22.52     1943.60   2727.46 o 
 -12   3   6      171.90     -980.20   2498.80 o 
 -11   3   6      300.79      300.76    109.15 o 
 -10   3   6       45.10       38.75     24.60 o 
  -9   3   6      897.21      866.18     70.54 o 
  -8   3   6       18.99       15.62     25.33 o 
  -7   3   6     1189.43     1188.36     52.04 o 
  -6   3   6       11.18       -3.52      9.57 o 
  -5   3   6     2828.28     2811.02    264.78 o 
  -4   3   6       16.14        6.17     42.82 o 
  -3   3   6     1057.30     1005.22     74.97 o 
  -2   3   6       38.37       26.34     49.19 o 
  -1   3   6      524.03      495.91     59.35 o 
   0   3   6      165.81      147.65     12.12 o 
   1   3   6      202.29      192.64      7.03 o 
   2   3   6        2.24       -2.80      3.34 o 
   3   3   6      232.11      214.93      6.26 o 
   4   3   6       26.00       21.50      3.79 o 
   5   3   6      500.37      479.51      8.95 o 
   6   3   6       35.49       41.78      6.67 o 
   7   3   6      603.99      613.68     16.28 o 
   8   3   6       34.56       20.05      7.94 o 
   9   3   6      441.45      497.50     16.02 o 
  10   3   6       24.90        6.09      9.91 o 
 -13   4   6      336.41    -2026.55   3237.91 o 
 -12   4   6        2.31       -2.29     79.76 o 
 -11   4   6       43.10     1201.73   3066.73 o 
 -10   4   6       82.53       64.20     10.03 o 
  -9   4   6       46.22       36.55    307.52 o 
  -8   4   6       24.40      231.62   2795.26 o 
  -7   4   6        0.60     1536.31   2663.44 o 
  -6   4   6       90.39      751.25   2490.07 o 
  -5   4   6      108.08     1484.77   2265.74 o 
  -4   4   6      143.44     1290.53   2322.80 o 
  -3   4   6      914.89      941.35     49.42 o 
  -2   4   6       69.25       60.25    373.40 o 
  -1   4   6     1824.91     1937.03    101.26 o 
   0   4   6      185.04      199.66     26.94 o 
   1   4   6      965.92     1010.96    159.30 o 
   2   4   6      187.91    -1710.25   2481.10 o 
   3   4   6      176.86     1738.78   2660.89 o 
   4   4   6       16.26      456.69   2778.79 o 
   5   4   6      103.33      103.91     10.00 o 
   6   4   6        1.31      -15.17    270.22 o 
   7   4   6       42.11      655.54   3325.23 o 
   8   4   6        5.79     1227.50   3566.40 o 
 -10   5   6        2.36     -169.21   3599.58 o 
  -9   5   6        0.20       11.93     56.98 o 
  -8   5   6       14.16       19.56     15.27 o 
  -7   5   6       30.29       25.11     14.82 o 
  -6   5   6       13.79       14.16     14.57 o 
  -5   5   6        9.02       -9.51     13.17 o 
  -4   5   6       25.61       25.59    183.59 o 
  -3   5   6       81.31     1045.70   3088.67 o 
  -2   5   6        7.97     5001.31   3077.48 o 
  -1   5   6       42.56       45.05      7.92 o 
   0   5   6       13.60     1624.82   3078.71 o 
   1   5   6        0.24     2849.28   3068.91 o 
   2   5   6       11.60     2852.36   3154.67 o 
   3   5   6        0.20        5.03    150.71 o 
   4   5   6       42.80      417.46   3309.22 o 
   5   5   6        0.41      442.61   3472.62 o 
 -17   1   7       51.71       56.70     13.03 o 
 -16   1   7        4.29       11.55     10.25 o 
 -15   1   7       74.48       84.53     10.07 o 
 -14   1   7       59.86       54.38     35.78 o 
 -13   1   7      292.73      340.46     28.19 o 
 -12   1   7       31.30     1112.39   1498.27 o 
 -11   1   7        6.15        2.07     76.27 o 
 -10   1   7      578.52      667.32     10.87 o 
  -9   1   7      308.37      299.03      6.44 o 
  -8   1   7      518.13      521.84     18.47 o 
  -7   1   7     6996.03     7648.16     67.59 o 
  -6   1   7     1584.48     1636.07     59.89 o 
  -5   1   7     4177.68     4089.33    117.23 o 
  -4   1   7     1061.97     1007.77     10.23 o 
  -3   1   7    10373.71     9541.63     94.73 o 
  -2   1   7      459.57      409.11      5.02 o 
  -1   1   7     6449.76     6168.11     63.37 o 
   0   1   7     1711.79     1675.31     17.66 o 
   1   1   7    12981.32    13288.97    144.49 o 
   2   1   7     1282.10     1415.01     15.44 o 
   3   1   7     1244.60     1356.25     15.05 o 
   4   1   7     1239.26     1301.75     17.33 o 
   5   1   7        5.45        5.47      4.11 o 
   6   1   7      619.53      692.87     13.65 o 
   7   1   7     1000.63     1046.31     18.53 o 
   8   1   7       10.78        5.40      7.00 o 
   9   1   7      187.57      167.51      8.69 o 
  10   1   7       47.14       30.19      8.25 o 
  11   1   7      216.91      176.03      9.88 o 
  12   1   7       34.23       31.96      9.50 o 
 -17   2   7      125.30       81.25     15.77 o 
 -16   2   7       52.91       49.36     12.41 o 
 -15   2   7      147.45      131.79     10.92 o 
 -14   2   7      106.72     1504.98   2217.29 o 
 -13   2   7      828.25    -1658.66   2076.90 o 
 -12   2   7      263.57      292.90    124.93 o 
 -11   2   7     1118.45     1144.95     55.19 o 
 -10   2   7      138.65      126.01     40.66 o 
  -9   2   7     2881.58     3021.94    189.54 o 
  -8   2   7       57.17       58.06     10.39 o 
  -7   2   7     3106.38     3143.28     91.19 o 
  -6   2   7     1831.75     1744.99     42.82 o 
  -5   2   7      985.53      898.24    115.39 o 
  -4   2   7       66.94       41.55    114.11 o 
  -3   2   7      289.97      242.24      7.83 o 
  -2   2   7       61.08       68.94      2.49 o 
  -1   2   7     1001.74      968.26     11.03 o 
   0   2   7     1789.65     1783.11     18.45 o 
   1   2   7     4794.50     4869.70     50.86 o 
   2   2   7       30.51       28.90      2.93 o 
   3   2   7     5866.32     5817.94     63.80 o 
   4   2   7       25.94       20.51      3.41 o 
   5   2   7     3790.85     3836.88     45.57 o 
   6   2   7      692.88      684.65     11.76 o 
   7   2   7     1008.63      996.09     15.38 o 
   8   2   7      456.71      465.37     10.95 o 
   9   2   7      341.32      336.48     11.05 o 
  10   2   7      477.19      505.75     23.82 o 
  11   2   7       56.44       64.72     13.90 o 
 -15   3   7        9.00        2.76    234.71 o 
 -14   3   7       21.62       28.18     39.51 o 
 -13   3   7        0.32      752.20   2647.75 o 
 -12   3   7        0.67       -2.70     51.97 o 
 -11   3   7       11.14        8.19    126.62 o 
 -10   3   7       22.09      438.37   2303.29 o 
  -9   3   7       49.24     1222.48   2295.67 o 
  -8   3   7        0.91       -3.50     27.99 o 
  -7   3   7      391.73      411.03     35.32 o 
  -6   3   7      112.25       62.41    335.22 o 
  -5   3   7       56.94       37.80      9.27 o 
  -4   3   7      549.91      502.33     45.42 o 
  -3   3   7      441.93      401.58     23.93 o 
  -2   3   7      246.88      222.03     41.07 o 
  -1   3   7      740.85      637.67     13.68 o 
   0   3   7       73.50       64.47     27.48 o 
   1   3   7     1395.89     1397.15     17.80 o 
   2   3   7      151.46      134.31      4.25 o 
   3   3   7      113.42      105.49      3.65 o 
   4   3   7      140.89      111.98      6.42 o 
   5   3   7       96.35       96.48      5.19 o 
   6   3   7        3.18        1.64      7.13 o 
   7   3   7       79.80       82.26      8.18 o 
   8   3   7       16.01       20.90      8.26 o 
   9   3   7       59.39       70.37      9.76 o 
  10   3   7       67.98       93.26     11.91 o 
 -13   4   7        9.11       -4.41    273.94 o 
 -12   4   7       25.55       30.20    164.14 o 
 -11   4   7       64.82       64.62    436.42 o 
 -10   4   7        4.33       -8.60    124.88 o 
  -9   4   7       43.23     2824.94   2875.91 o 
  -8   4   7       10.30       55.37   2717.33 o 
  -7   4   7      167.51      146.10      7.51 o 
  -6   4   7      168.86      147.84      7.32 o 
  -5   4   7      137.10     -485.38   2441.33 o 
  -4   4   7       38.66     1313.13   2259.03 o 
  -3   4   7        2.98     3194.31   2371.10 o 
  -2   4   7       18.44      690.90   2291.68 o 
  -1   4   7      110.03     7329.59   2512.59 o 
   0   4   7      702.19      737.52     74.65 o 
   1   4   7      158.15     3192.58   2592.38 o 
   2   4   7      109.20     -468.63   2571.26 o 
   3   4   7       19.27     2490.16   2787.07 o 
   4   4   7       14.50      907.33   2852.07 o 
   5   4   7       59.48       47.10     83.88 o 
   6   4   7       56.43       64.51    214.89 o 
   7   4   7       33.20      829.43   3487.36 o 
   8   4   7        3.40     1533.43   3717.70 o 
  -9   5   7        0.24       -8.07     15.77 o 
  -8   5   7       11.03       -5.35     15.03 o 
  -7   5   7       10.68       17.70     14.99 o 
  -6   5   7        6.39       20.87     14.12 o 
  -5   5   7      514.40      534.50     28.90 o 
  -4   5   7        3.61     1223.26   3013.21 o 
  -3   5   7      387.11      452.42    264.00 o 
  -2   5   7        8.02       -5.32    687.23 o 
  -1   5   7      668.36      773.88    310.51 o 
   0   5   7       65.63     2241.29   3021.49 o 
   1   5   7        5.95      882.21   3040.18 o 
   2   5   7        1.60      -14.44    544.84 o 
   3   5   7       30.87       16.14    323.86 o 
   4   5   7       92.73       76.78    220.38 o 
   5   5   7        9.99     4670.39   3675.21 o 
 -18   0   8       29.18       27.25     18.98 o 
 -17   0   8      157.24      175.34     20.21 o 
 -16   0   8      332.75      266.69     20.05 o 
 -15   0   8       52.90       86.37     15.89 o 
 -14   0   8       40.32       60.27     15.03 o 
 -13   0   8      394.91      349.90     24.33 o 
 -12   0   8       88.93       96.79     13.09 o 
 -11   0   8     2009.61     2190.55     51.06 o 
 -10   0   8       15.49       16.45      6.51 o 
  -9   0   8     4725.36     5475.33    100.33 o 
  -8   0   8     2136.45     2458.16     33.49 o 
  -7   0   8    10630.48    11439.81    161.43 o 
  -6   0   8     5994.57     6553.53    103.20 o 
  -5   0   8    14483.80    14664.77    210.74 o 
  -4   0   8     2723.75     2540.77     33.98 o 
  -3   0   8    17760.01    16073.33    304.04 o 
  -2   0   8     7377.93     6743.80    144.11 o 
  -1   0   8     1231.89     1070.41     20.83 o 
   0   0   8     5989.37     6192.09     90.86 o 
   1   0   8     5687.96     5991.53     87.13 o 
   2   0   8      967.12      966.71     18.86 o 
   3   0   8      202.18      180.52      8.15 o 
   4   0   8      336.99      337.27     11.61 o 
   5   0   8      289.91      271.50     14.56 o 
   6   0   8      143.21      145.05      9.83 o 
   7   0   8     6216.09     6358.43    144.89 o 
   8   0   8       72.41       62.03     12.84 o 
   9   0   8     1323.38     1378.84     40.68 o 
  10   0   8      551.89      547.25     23.21 o 
  11   0   8      396.57      354.73     37.88 o 
 -18   1   8       37.43       35.83     13.73 o 
 -17   1   8      109.10      101.94     13.60 o 
 -16   1   8        3.99       16.81     10.26 o 
 -15   1   8      524.06      570.65     18.93 o 
 -14   1   8        5.36      639.40   1625.98 o 
 -13   1   8     2209.96     2434.62    218.07 o 
 -12   1   8      342.83      412.89     34.39 o 
 -11   1   8      147.37      175.35     53.72 o 
 -10   1   8      171.50     -595.43   1237.79 o 
  -9   1   8      202.21      190.62     15.03 o 
  -8   1   8      715.72      803.22      9.13 o 
  -7   1   8      453.33      548.64     17.26 o 
  -6   1   8      991.52     1143.35     45.43 o 
  -5   1   8       90.05     -535.08    978.51 o 
  -4   1   8      111.56      103.74      2.43 o 
  -3   1   8     4131.57     3944.37     39.19 o 
  -2   1   8      281.06      291.03      4.26 o 
  -1   1   8     3618.51     3399.55     35.13 o 
   0   1   8     3852.24     3959.01     40.89 o 
   1   1   8     2569.85     2373.51     28.11 o 
   2   1   8      726.89      694.17      9.14 o 
   3   1   8     3187.77     3267.06     43.73 o 
   4   1   8      854.00      858.56     13.53 o 
   5   1   8     1427.83     1512.66     21.73 o 
   6   1   8      149.66      131.05      5.52 o 
   7   1   8      319.79      352.38      9.75 o 
   8   1   8      644.28      652.49     13.96 o 
   9   1   8       17.50       25.83      6.78 o 
  10   1   8      266.57      227.22      8.67 o 
  11   1   8       43.66       47.61      7.91 o 
 -17   2   8       17.59       17.85     27.44 o 
 -16   2   8        2.72        5.58     11.38 o 
 -15   2   8        8.73      715.48   2280.89 o 
 -14   2   8       94.14       91.24     38.24 o 
 -13   2   8       16.64       21.41     39.57 o 
 -12   2   8      774.47      771.64    126.44 o 
 -11   2   8      102.42     2296.79   1863.40 o 
 -10   2   8        9.49       -2.03      9.07 o 
  -9   2   8      354.12      322.50     52.67 o 
  -8   2   8      577.47      597.17     21.93 o 
  -7   2   8     1683.22     1877.25     36.01 o 
  -6   2   8      480.09      532.81     37.26 o 
  -5   2   8      406.93     -854.93    854.93 o 
  -4   2   8       73.14       47.29     45.98 o 
  -3   2   8     1024.64     1034.77     11.43 o 
  -2   2   8      260.76      246.21      4.83 o 
  -1   2   8       15.17       11.52      2.06 o 
   0   2   8      241.29      215.56      8.99 o 
   1   2   8      248.51      250.44      5.76 o 
   2   2   8      388.63      375.27      8.26 o 
   3   2   8      502.01      527.31      8.21 o 
   4   2   8      445.87      485.80      8.75 o 
   5   2   8      142.91      126.23      5.10 o 
   6   2   8        5.03       -3.73      5.12 o 
   7   2   8       52.72       47.91      5.40 o 
   8   2   8       33.53       29.04      5.83 o 
   9   2   8       34.18       27.43      7.12 o 
  10   2   8        4.14       -7.36     11.45 o 
 -16   3   8        2.21       -2.47     16.59 o 
 -15   3   8       65.03       53.79    523.70 o 
 -14   3   8        5.45     1160.23   2751.25 o 
 -13   3   8      194.82     -384.31   2647.22 o 
 -12   3   8       17.97     2008.85   2575.67 o 
 -11   3   8      420.38      424.51     33.41 o 
 -10   3   8       36.21      695.26   2473.81 o 
  -9   3   8      457.20      470.02     11.42 o 
  -8   3   8      373.66      380.85     54.03 o 
  -7   3   8       31.78       15.27     25.72 o 
  -6   3   8       73.95       48.52     10.30 o 
  -5   3   8       18.74       17.45     45.93 o 
  -4   3   8       29.71        8.15     29.92 o 
  -3   3   8      728.81      673.38     11.36 o 
  -2   3   8       54.53       57.42    142.14 o 
  -1   3   8     1637.53     1646.55     20.45 o 
   0   3   8       86.00       76.14      5.67 o 
   1   3   8     3430.24     3584.56     40.53 o 
   2   3   8       33.21       34.45      3.86 o 
   3   3   8     1702.93     1825.60     23.15 o 
   4   3   8      639.51      670.56     11.74 o 
   5   3   8      469.29      496.26     11.50 o 
   6   3   8      729.25      799.89     18.77 o 
   7   3   8       95.95       90.24      8.50 o 
   8   3   8      391.60      421.48     15.33 o 
   9   3   8        1.66        7.47      9.66 o 
 -14   4   8        7.29        2.70    875.98 o 
 -13   4   8       34.08       26.98    466.89 o 
 -12   4   8        3.68       -5.64    457.31 o 
 -11   4   8      108.37      615.40   3116.59 o 
 -10   4   8       11.71       20.79    175.32 o 
  -8   4   8       11.36        2.36     10.75 o 
  -7   4   8      499.88      517.97     15.15 o 
  -6   4   8      572.69     -819.60   2351.17 o 
  -5   4   8      730.75      737.74     45.65 o 
  -4   4   8       22.51     1993.41   2323.92 o 
  -3   4   8      396.33      406.77     16.43 o 
  -2   4   8      382.69      387.75    206.37 o 
  -1   4   8      450.68      488.48     99.22 o 
   0   4   8      190.23     2874.18   2583.82 o 
   1   4   8        4.95        0.71    114.34 o 
   2   4   8      215.21     -350.64   2680.40 o 
   3   4   8       38.61       32.56    100.55 o 
   4   4   8       21.42       17.55     20.30 o 
   5   4   8      251.79     -977.97   3100.74 o 
   6   4   8       68.60       67.58    422.42 o 
   7   4   8      121.44     2287.11   3635.36 o 
  -9   5   8        6.81       16.84     15.89 o 
  -8   5   8        0.27      -15.40     15.40 o 
  -7   5   8        2.59      -14.24     14.24 o 
  -6   5   8       10.92        6.83     14.00 o 
  -5   5   8        0.73     5980.68   3103.87 o 
  -4   5   8       21.48       -7.36    544.88 o 
  -3   5   8       11.97     3604.19   3096.78 o 
  -2   5   8        4.87     2037.46   3025.52 o 
  -1   5   8        6.45     4438.32   3131.37 o 
   0   5   8       24.47     2477.19   3073.40 o 
   1   5   8      124.31     1148.50   3155.12 o 
   2   5   8        0.24     2653.35   3276.61 o 
   3   5   8       37.94      588.60   3318.69 o 
   4   5   8        5.88       18.72     18.53 o 
 -18   1   9        4.33       -1.94     12.96 o 
 -17   1   9        4.45        9.80     12.30 o 
 -16   1   9        0.26        2.55      9.82 o 
 -15   1   9       96.17      100.10      9.71 o 
 -14   1   9       42.11     2633.01   1583.94 o 
 -13   1   9      817.47      805.56     92.00 o 
 -12   1   9      209.09      208.73     10.60 o 
 -11   1   9     3834.13     4093.94    215.39 o 
 -10   1   9       34.21       31.42      3.56 o 
  -9   1   9     2105.55     2110.59     22.69 o 
  -8   1   9     1591.32     1663.03     17.13 o 
  -7   1   9     5581.97     5542.47     55.74 o 
  -6   1   9      801.19      661.27     39.15 o 
  -5   1   9      284.84      190.72      3.68 o 
  -4   1   9     5071.56     4825.32     44.17 o 
  -3   1   9      791.11      667.97      7.15 o 
  -2   1   9     8038.23     7680.03     78.67 o 
  -1   1   9        8.73        8.72      3.24 o 
   0   1   9        3.92       -2.28      2.28 o 
   1   1   9      708.67      721.89      9.85 o 
   2   1   9      325.20      322.55      6.90 o 
   3   1   9      683.33      656.51     11.15 o 
   4   1   9     1557.19     1613.10     22.86 o 
   5   1   9     2559.13     2618.52     35.85 o 
   6   1   9       22.11       23.76      5.05 o 
   7   1   9      336.15      306.24      9.15 o 
   8   1   9      706.77      679.33     15.36 o 
   9   1   9      374.65      350.24     12.12 o 
  10   1   9      116.49       94.60      7.97 o 
  11   1   9       20.15       23.72      9.58 o 
 -17   2   9      270.32      229.40     14.68 o 
 -16   2   9       33.47       33.49     11.38 o 
 -15   2   9      339.25    -1285.47   2190.45 o 
 -14   2   9        6.42     1306.30   2150.26 o 
 -13   2   9      463.18      514.14     14.55 o 
 -12   2   9       31.73     1899.17   2015.89 o 
 -11   2   9       18.78       13.07     14.82 o 
 -10   2   9      581.96      621.81     28.17 o 
  -9   2   9       23.40       12.96     11.37 o 
  -8   2   9      289.76      266.91     15.63 o 
  -7   2   9     3071.74     3062.47     65.69 o 
  -6   2   9       20.84       28.60     23.44 o 
  -5   2   9     5976.36     5918.82    145.42 o 
  -4   2   9       62.85       57.28      2.31 o 
  -3   2   9     4511.38     4372.12     46.41 o 
  -2   2   9     4559.18     4463.45     44.70 o 
  -1   2   9     3096.72     2865.05     28.93 o 
   0   2   9     1828.45     1727.62     19.79 o 
   1   2   9     1777.49     1752.65     21.60 o 
   2   2   9     3717.36     3805.69     44.81 o 
   3   2   9     2025.51     2035.49     24.91 o 
   4   2   9      935.96      931.27     13.19 o 
   5   2   9      639.43      699.19     12.00 o 
   6   2   9      605.61      645.14     11.84 o 
   7   2   9        8.89        0.64      5.56 o 
   8   2   9      415.18      414.01     11.10 o 
   9   2   9      116.62      104.65     10.26 o 
  10   2   9       16.57       22.97     23.08 o 
 -16   3   9        3.43       10.62     16.14 o 
 -15   3   9        3.35      800.58   2981.26 o 
 -14   3   9        5.94     1525.81   2888.14 o 
 -13   3   9      200.16    -1388.59   2774.35 o 
 -12   3   9       26.36        6.45      8.72 o 
 -11   3   9      115.04    -1046.40   2473.52 o 
 -10   3   9       28.37       20.64      7.98 o 
  -9   3   9      225.58      215.47     10.32 o 
  -8   3   9        6.09       -4.72      4.72 o 
  -7   3   9      304.89      292.43     49.19 o 
  -6   3   9      546.56      513.76     41.97 o 
  -5   3   9      258.27    -1233.84   1718.89 o 
  -4   3   9      643.96      609.37     17.95 o 
  -3   3   9       11.50      894.52   1814.49 o 
  -2   3   9      339.99      326.84     33.94 o 
  -1   3   9       34.96       27.43      5.87 o 
   0   3   9       69.13       51.41      3.53 o 
   1   3   9       64.02       66.31      3.77 o 
   2   3   9      391.36      407.19      8.67 o 
   3   3   9       53.29       46.62      4.76 o 
   4   3   9       16.96       19.09      4.94 o 
   5   3   9      158.47      158.57      8.48 o 
   6   3   9       30.51       34.62      7.97 o 
   7   3   9      414.01      430.88     17.67 o 
   8   3   9        1.87       -6.18     10.32 o 
   9   3   9       80.92       79.59     10.51 o 
 -14   4   9        4.17      -16.06    396.23 o 
 -13   4   9       17.03        1.79   1062.39 o 
 -12   4   9        6.91     1143.18   3127.25 o 
 -11   4   9        0.08      -10.79     10.79 o 
 -10   4   9        0.75       -6.59      9.51 o 
  -9   4   9       34.67       30.25     11.39 o 
  -8   4   9       88.03       73.24     11.08 o 
  -7   4   9        6.99       -7.59    131.57 o 
  -6   4   9        1.05     2149.89   2494.03 o 
  -5   4   9      147.92     2281.26   2373.81 o 
  -4   4   9       21.34        7.95     43.50 o 
  -3   4   9       10.23     3854.67   2396.21 o 
  -2   4   9       36.00     2080.61   2471.05 o 
  -1   4   9      906.81     1031.25     77.87 o 
   0   4   9        1.59       -3.48    194.42 o 
   1   4   9        6.51        7.45    117.83 o 
   2   4   9       99.86      101.47     17.27 o 
   3   4   9       14.59       19.39     24.13 o 
   4   4   9      183.64    -1270.64   3066.61 o 
   5   4   9       28.45       31.98    285.10 o 
   6   4   9      153.69      155.70     33.40 o 
   7   4   9        0.48       -3.92    461.43 o 
  -9   5   9      133.89      139.40     17.70 o 
  -8   5   9       69.19       60.19     15.69 o 
  -7   5   9       79.25       92.88     15.60 o 
  -6   5   9        8.51     2604.20   2896.00 o 
  -5   5   9       23.38        5.37    485.00 o 
  -4   5   9      150.66      150.31     13.04 o 
  -3   5   9        8.75       24.60    133.23 o 
  -2   5   9        4.09     1188.80   3126.92 o 
  -1   5   9       30.72       32.19    273.57 o 
   0   5   9      137.26     -590.57   3100.04 o 
   1   5   9       28.74       10.93   1314.20 o 
   2   5   9       29.89       26.29     98.82 o 
   3   5   9       72.02     1890.53   3446.15 o 
 -18   0  10        8.45       14.00     18.07 o 
 -17   0  10       85.82       73.40     17.37 o 
 -16   0  10       42.50       26.84     16.22 o 
 -15   0  10       71.06       64.54     11.87 o 
 -14   0  10      185.23      195.47     16.51 o 
 -13   0  10     5193.56     5869.36    189.17 o 
 -12   0  10       29.61       32.45      8.58 o 
 -11   0  10     4982.75     5556.93    108.88 o 
 -10   0  10     1415.82     1568.67     27.48 o 
  -9   0  10     7648.13     8929.90    140.34 o 
  -8   0  10     3266.26     3601.73     65.75 o 
  -6   0  10    12282.70    12585.28    180.64 o 
  -5   0  10      291.64      313.77      6.53 o 
  -4   0  10     1799.89     1531.17     27.52 o 
  -3   0  10      195.18      205.07      6.01 o 
  -2   0  10     6581.97     6200.67     82.11 o 
  -1   0  10    11175.72    11193.02    206.05 o 
   0   0  10       62.58       44.24      3.73 o 
   1   0  10     3869.79     4008.68     59.36 o 
   2   0  10     2456.11     2534.47     42.12 o 
   3   0  10     4160.38     4054.71     77.82 o 
   4   0  10    11449.57    11627.40    331.23 o 
   5   0  10      401.17      410.51     21.24 o 
   6   0  10     2047.84     2134.36     51.67 o 
   7   0  10      491.65      497.72     20.62 o 
   8   0  10      576.00      565.51     21.93 o 
   9   0  10      480.90      428.09     21.46 o 
  10   0  10      128.20       91.50     13.48 o 
 -18   1  10       53.48       65.52     13.39 o 
 -17   1  10        0.66       -2.27     11.92 o 
 -16   1  10      178.16      193.97     13.62 o 
 -15   1  10      166.65      193.20     12.78 o 
 -14   1  10      626.37      655.12    146.81 o 
 -13   1  10       37.83     1065.38   1457.39 o 
 -12   1  10        4.92       12.70      4.61 o 
 -11   1  10      351.12      325.57      8.16 o 
 -10   1  10       81.50       69.58      3.07 o 
  -9   1  10     2600.43     2917.87     30.91 o 
  -8   1  10      818.27      919.64     32.46 o 
  -7   1  10     2834.53     2699.87     78.59 o 
  -6   1  10      537.46      538.95      6.71 o 
  -5   1  10     1426.11     1308.94     13.40 o 
  -4   1  10     2958.60     2779.28     25.59 o 
  -3   1  10     5715.66     5450.23     53.70 o 
  -2   1  10      949.93      729.97      8.10 o 
  -1   1  10      667.38      596.30      7.38 o 
   0   1  10     3754.29     3608.27     42.20 o 
   1   1  10       15.10       15.45      3.28 o 
   2   1  10     3180.40     3331.45     44.57 o 
   3   1  10      214.18      197.91      8.03 o 
   4   1  10      923.55      949.54     14.95 o 
   5   1  10      259.01      257.40      7.35 o 
   6   1  10        0.06        5.81      5.18 o 
   7   1  10      117.29      108.58      6.18 o 
   8   1  10       50.97       50.27      7.43 o 
   9   1  10       93.89       72.47      7.57 o 
  10   1  10        2.24        3.15      7.83 o 
 -17   2  10       78.97       65.44     20.67 o 
 -16   2  10       44.85       55.71     10.20 o 
 -15   2  10      267.24      229.87     33.87 o 
 -14   2  10       15.39        8.69     20.61 o 
 -13   2  10       29.05     1543.10   2117.12 o 
 -12   2  10       47.52       13.95     80.52 o 
 -11   2  10       30.82       28.98      3.39 o 
 -10   2  10      210.99      197.62      6.65 o 
  -9   2  10       27.92       41.76      5.43 o 
  -8   2  10      587.14      654.53      9.35 o 
  -7   2  10       27.04        9.57     15.70 o 
  -6   2  10      292.39      289.71     29.53 o 
  -5   2  10       30.34       14.30      4.80 o 
  -4   2  10      172.07      178.09      3.76 o 
  -3   2  10        5.66       -1.85      1.85 o 
  -2   2  10      577.24      518.67      6.47 o 
  -1   2  10       56.84       50.13      3.26 o 
   0   2  10      148.26      151.45      3.80 o 
   1   2  10       32.49       28.53      4.37 o 
   2   2  10        0.14       -1.67      3.85 o 
   3   2  10       96.10       91.17      4.70 o 
   4   2  10      144.89      130.81      5.28 o 
   5   2  10       40.61       27.62      5.06 o 
   6   2  10       24.79       16.87      5.46 o 
   7   2  10       14.03       12.27      5.89 o 
   8   2  10      183.09      155.70     10.05 o 
   9   2  10       16.69       11.00     13.23 o 
 -16   3  10        7.37       14.08     15.60 o 
 -15   3  10       13.92       12.28    455.66 o 
 -14   3  10       88.85       71.18    951.06 o 
 -13   3  10       10.39      -12.08    121.82 o 
 -12   3  10      154.76    -1209.01   2465.95 o 
 -11   3  10      113.35       94.17      7.12 o 
 -10   3  10       20.65        4.37      6.74 o 
  -9   3  10      141.75      132.57      7.12 o 
  -8   3  10        5.41        2.99     23.29 o 
  -7   3  10     2571.81     2676.46     78.08 o 
  -6   3  10       70.75       52.93      7.68 o 
  -5   3  10     1698.80     1746.66     26.38 o 
  -4   3  10      857.31      909.74     40.57 o 
  -3   3  10     1429.50     1402.54     36.05 o 
  -2   3  10     2601.13     2676.49     32.50 o 
  -1   3  10      324.11      307.96      6.81 o 
   0   3  10     1854.30     1878.66     25.45 o 
   1   3  10       98.09      112.21      4.64 o 
   2   3  10      878.61      880.68     13.92 o 
   3   3  10      280.85      303.04     10.55 o 
   4   3  10      457.83      494.50     10.83 o 
   5   3  10      232.32      204.83     12.53 o 
   6   3  10      168.76      170.83      9.54 o 
   7   3  10        3.98        0.93      9.14 o 
   8   3  10        7.08       10.25      9.81 o 
 -14   4  10        0.75       10.37     13.83 o 
 -13   4  10       69.70       68.59     13.30 o 
 -12   4  10        3.39       17.87     11.65 o 
 -11   4  10       94.40      107.78     11.36 o 
 -10   4  10       62.11       69.13      7.44 o 
  -9   4  10      302.18      311.49     18.22 o 
  -8   4  10       65.79       68.49     10.86 o 
  -7   4  10       21.29      476.12   2505.88 o 
  -6   4  10      226.48    -2215.02   2330.83 o 
  -5   4  10       34.76     1812.68   2365.66 o 
  -4   4  10      357.50      379.22     52.07 o 
  -3   4  10      363.99      397.28     18.21 o 
  -2   4  10       17.91      499.46   2528.61 o 
  -1   4  10      205.34     1672.83   2573.73 o 
   0   4  10       15.10        9.26    241.63 o 
   1   4  10       59.17       67.62     10.61 o 
   2   4  10      152.68      143.56     26.66 o 
   3   4  10      183.34     -714.78   3029.14 o 
   4   4  10       59.37       59.72      8.69 o 
   5   4  10      100.68      113.28      9.64 o 
   6   4  10      203.27      199.70     11.07 o 
  -9   5  10        0.02        2.14     15.81 o 
  -8   5  10        1.01       10.33     15.11 o 
  -7   5  10       28.63       43.27     15.07 o 
  -6   5  10        1.73        9.43    185.98 o 
  -5   5  10        8.52       15.90    115.89 o 
  -4   5  10       12.49     1301.36   3107.04 o 
  -3   5  10       61.28      936.35   3117.33 o 
  -2   5  10       43.89     1019.72   3050.76 o 
  -1   5  10        0.16      198.56   3143.96 o 
   0   5  10        6.03      580.69   3228.61 o 
   1   5  10       14.53      254.51   3256.11 o 
   2   5  10        0.00       -1.63    349.92 o 
   3   5  10       10.17     1091.02   3517.45 o 
 -18   1  11        3.63        5.86     13.67 o 
 -17   1  11        3.81        0.58     11.68 o 
 -16   1  11      106.04      110.62     10.08 o 
 -15   1  11      963.35     1021.22     31.58 o 
 -14   1  11      372.57      358.68     14.12 o 
 -13   1  11        6.94        4.19      4.93 o 
 -12   1  11      745.98      749.74     14.13 o 
 -11   1  11     1168.85     1287.92     17.45 o 
 -10   1  11      633.70      609.64      8.51 o 
  -9   1  11       16.06        4.03     23.28 o 
  -8   1  11      606.57      507.93     42.29 o 
  -7   1  11       27.54       18.34     21.96 o 
  -6   1  11     1540.83     1469.29     14.99 o 
  -5   1  11     1246.50     1262.27     12.47 o 
  -4   1  11      381.67      341.04      4.43 o 
  -3   1  11     3965.50     3876.98     38.35 o 
  -2   1  11      145.30      136.42      3.38 o 
  -1   1  11     1759.00     1736.52     18.50 o 
   0   1  11     4005.91     3964.41     49.04 o 
   1   1  11     1805.11     1734.69     22.48 o 
   2   1  11     3038.16     3042.70     40.94 o 
   3   1  11      483.21      483.57      9.84 o 
   4   1  11     3361.31     3452.09     46.58 o 
   5   1  11       66.76       69.56      5.40 o 
   6   1  11     1262.33     1271.49     19.57 o 
   7   1  11      120.59      109.64      7.25 o 
   8   1  11      712.80      707.84     15.43 o 
   9   1  11        9.82        9.21      7.68 o 
 -18   2  11       49.70       61.38     13.22 o 
 -17   2  11       24.52        7.17     11.93 o 
 -16   2  11      139.49      149.73     11.59 o 
 -15   2  11       19.38        3.04      8.96 o 
 -14   2  11       45.31       54.19      8.56 o 
 -13   2  11      339.04      296.08     13.40 o 
 -12   2  11       22.04        7.18      3.97 o 
 -11   2  11      135.29      126.31      4.61 o 
 -10   2  11      840.63      865.90     11.67 o 
  -9   2  11     3778.10     4055.59     81.45 o 
  -8   2  11      207.55      221.16     17.22 o 
  -7   2  11     2107.15     2030.33     66.36 o 
  -6   2  11     2280.82     2205.93     22.14 o 
  -5   2  11     4179.91     4138.07     42.20 o 
  -4   2  11     2637.57     2422.90     24.31 o 
  -3   2  11      559.87      493.42      6.24 o 
  -2   2  11     8376.12     8133.33     84.49 o 
  -1   2  11       46.20       35.02      2.81 o 
   0   2  11     3386.55     3329.62     37.28 o 
   1   2  11       10.32        1.77      4.91 o 
   2   2  11     1133.48     1161.33     16.44 o 
   3   2  11      427.31      394.47      9.61 o 
   4   2  11        5.39        4.72      6.56 o 
   5   2  11       22.94       15.37      5.56 o 
   6   2  11      181.37      153.48      6.50 o 
   7   2  11      112.21       97.06      7.03 o 
   8   2  11      426.38      455.57     17.66 o 
   9   2  11        6.70      -11.16     13.57 o 
 -16   3  11       33.75       44.17     15.56 o 
 -15   3  11       35.25       32.84     11.85 o 
 -14   3  11       35.98       40.24      9.03 o 
 -13   3  11       51.33       52.53      8.52 o 
 -12   3  11       65.92       69.06      7.40 o 
 -11   3  11       14.44        4.00      6.46 o 
 -10   3  11       29.05       17.77      7.89 o 
  -9   3  11     1639.72     1621.90     27.39 o 
  -8   3  11      114.69     -571.96   1796.62 o 
  -7   3  11      316.24      273.98     16.59 o 
  -6   3  11        7.66       -1.23      3.59 o 
  -5   3  11        9.41        7.34     11.67 o 
  -4   3  11       22.16        6.46      4.45 o 
  -3   3  11     2683.93     2694.45     29.15 o 
  -2   3  11      180.86      158.02      8.21 o 
  -1   3  11       27.36        7.04      3.57 o 
   0   3  11       90.55       75.15      3.91 o 
   1   3  11      237.87      218.07      7.36 o 
   2   3  11      298.29      293.95      8.40 o 
   3   3  11       57.92       61.70      5.38 o 
   4   3  11      345.88      340.89     13.05 o 
   5   3  11       41.53       43.28      8.19 o 
   6   3  11      232.66      198.71     10.78 o 
   7   3  11        3.25       12.44      9.66 o 
 -14   4  11        5.70        5.23     13.46 o 
 -13   4  11       74.64       68.09     12.84 o 
 -12   4  11       44.02       44.22     11.40 o 
 -11   4  11        9.27        6.13      8.10 o 
 -10   4  11       69.06       59.74     14.16 o 
  -9   4  11      149.47      121.32     12.06 o 
  -8   4  11      219.04      214.65     60.24 o 
  -7   4  11        7.70       11.02     10.00 o 
  -6   4  11      143.18     1334.74   2358.46 o 
  -5   4  11       71.78       71.00     49.48 o 
  -4   4  11      370.68      399.40     71.81 o 
  -3   4  11        1.36        8.44     10.30 o 
  -2   4  11        5.82       13.06    122.66 o 
  -1   4  11        0.79       -2.66      6.71 o 
   0   4  11      135.55     -376.70   2686.90 o 
   1   4  11        0.70      831.62   2828.81 o 
   2   4  11      122.97      127.30      8.46 o 
   3   4  11        5.13        5.57      8.10 o 
   4   4  11       17.89       13.69      8.78 o 
   5   4  11       30.91       26.16      9.30 o 
  -9   5  11        3.41        8.32     15.36 o 
  -8   5  11       81.78       80.69     16.18 o 
  -7   5  11       55.21     2118.15   3073.65 o 
  -6   5  11       20.27      852.37   3237.50 o 
  -5   5  11        2.94       -2.46    228.44 o 
  -4   5  11        7.85       12.25     98.57 o 
  -3   5  11       96.53     2326.84   3112.68 o 
  -2   5  11        0.97     2540.05   3168.30 o 
  -1   5  11       15.33       -0.90   1034.09 o 
   0   5  11       11.88       -2.43     80.36 o 
   1   5  11       55.09       56.08    225.52 o 
   2   5  11      126.48      145.61     49.25 o 
 -19   0  12       91.62       80.98     20.17 o 
 -18   0  12        6.05       23.22     17.50 o 
 -17   0  12      244.20      268.18     20.17 o 
 -16   0  12     1840.39     2003.00     70.03 o 
 -15   0  12       37.49       48.54     10.54 o 
 -14   0  12     2025.24     2325.73     61.13 o 
 -13   0  12       28.46       21.34      8.21 o 
 -12   0  12      777.01      863.10     23.27 o 
 -11   0  12       46.47       49.56      6.20 o 
 -10   0  12      154.73      113.24      6.14 o 
  -9   0  12      373.97      373.78      9.97 o 
  -8   0  12      311.09      455.71      9.68 o 
  -7   0  12      949.81      876.97     15.51 o 
  -6   0  12      232.58      208.21      6.81 o 
  -5   0  12     1426.28     1359.58     22.49 o 
  -4   0  12     7993.66     7705.31    113.60 o 
  -3   0  12    12088.28    11715.10    193.61 o 
  -2   0  12     9283.79     8888.74    146.87 o 
  -1   0  12     2382.80     2411.94     40.86 o 
   0   0  12     7984.40     7398.97    108.62 o 
   1   0  12     7819.99     7895.29    179.80 o 
   2   0  12     6645.79     6726.71    109.40 o 
   3   0  12      720.49      677.04     14.57 o 
   4   0  12     2089.52     2068.26     35.55 o 
   5   0  12      254.27      257.69     11.88 o 
   6   0  12     2289.30     2321.70     45.31 o 
   7   0  12       41.48       43.11      8.95 o 
   8   0  12        1.13       -0.24      9.23 o 
   9   0  12      556.83      529.23     18.71 o 
 -19   1  12       32.61       13.47     13.46 o 
 -18   1  12       38.44       32.21     13.87 o 
 -17   1  12      417.54      404.60     20.19 o 
 -16   1  12       54.05       79.33     11.45 o 
 -15   1  12       47.19       39.22      8.50 o 
 -14   1  12       15.77       11.84      6.50 o 
 -13   1  12        6.32        1.49      5.50 o 
 -12   1  12      593.34      663.99     10.75 o 
 -11   1  12       26.80       19.25      4.72 o 
 -10   1  12      736.90      719.83     10.16 o 
  -9   1  12     1284.39     1285.48     20.96 o 
  -8   1  12     1713.33     1700.77     76.14 o 
  -7   1  12     1450.57     1499.09     20.02 o 
  -6   1  12     1529.62     1285.30     14.47 o 
  -5   1  12      599.77      528.47      5.95 o 
  -4   1  12     2121.41     1883.14     19.98 o 
  -3   1  12       21.78       18.16      2.11 o 
  -2   1  12      924.95      780.17      8.80 o 
  -1   1  12      160.78      158.19      4.40 o 
   0   1  12      326.99      318.03      6.84 o 
   1   1  12      217.62      209.60      8.51 o 
   2   1  12      303.41      332.26      8.32 o 
   3   1  12      463.41      467.61      9.98 o 
   4   1  12      559.90      566.65     11.23 o 
   5   1  12      282.08      283.13      8.87 o 
   6   1  12     1169.92     1171.64     18.64 o 
   7   1  12       21.91       15.33      6.98 o 
   8   1  12     1197.52     1206.03     21.52 o 
   9   1  12       16.91       22.19      7.97 o 
 -18   2  12        3.02       17.09     12.57 o 
 -17   2  12       13.21      -11.51     11.51 o 
 -16   2  12       43.70       40.31     26.00 o 
 -15   2  12        0.99       -8.37      8.80 o 
 -14   2  12        0.22        2.56      9.77 o 
 -13   2  12        1.98       -7.49      7.49 o 
 -12   2  12        2.58        2.60      7.21 o 
 -11   2  12      415.38      446.68      8.14 o 
 -10   2  12      667.41      812.49     19.85 o 
  -9   2  12        4.01      -10.83     93.11 o 
  -8   2  12        9.52        7.51      7.96 o 
  -7   2  12        0.04        0.05      3.16 o 
  -6   2  12       97.45       84.58      2.84 o 
  -5   2  12      322.99      304.61      5.45 o 
  -4   2  12      122.88      103.16      4.19 o 
  -3   2  12       43.92       43.05      4.09 o 
  -2   2  12      127.26      128.71      3.17 o 
  -1   2  12       30.46       21.03      4.31 o 
   0   2  12      511.54      550.76     10.27 o 
   1   2  12       16.03        9.28      4.41 o 
   2   2  12      508.34      543.16     10.09 o 
   3   2  12       20.04       12.43      4.78 o 
   4   2  12        4.86       -2.64      7.48 o 
   5   2  12      399.87      404.76     10.54 o 
   6   2  12       72.01       60.75      8.07 o 
   7   2  12       19.77       14.19      7.97 o 
   8   2  12       20.81       14.96      9.86 o 
 -17   3  12        2.04       -8.36     16.22 o 
 -16   3  12       58.26       55.13     15.60 o 
 -15   3  12      247.89      248.04     11.51 o 
 -14   3  12        8.42       -8.64      8.64 o 
 -13   3  12      177.44      160.50     13.20 o 
 -12   3  12        4.70       -1.31      7.50 o 
 -11   3  12      464.49      491.85     13.76 o 
 -10   3  12     1260.45     1280.61     22.49 o 
  -9   3  12      125.27       98.78     32.17 o 
  -8   3  12     1685.22     1695.57     32.69 o 
  -7   3  12       50.17       46.18     14.67 o 
  -6   3  12     1296.89     1225.64     42.58 o 
  -5   3  12      393.61      363.70     47.05 o 
  -4   3  12     1614.77     1625.42     18.63 o 
  -3   3  12       41.74       35.81      3.12 o 
  -2   3  12      154.12      139.84      4.67 o 
  -1   3  12        6.24        0.16      3.17 o 
   0   3  12      563.14      562.41     10.40 o 
   1   3  12       61.42       46.52      5.39 o 
   2   3  12      289.60      294.96      9.19 o 
   3   3  12        2.46       -0.33      5.57 o 
   4   3  12      113.26      112.76      8.58 o 
   5   3  12        3.13        0.14      8.25 o 
   6   3  12      324.76      342.50     15.81 o 
   7   3  12       35.07       26.12     13.12 o 
 -14   4  12       70.33       78.43     13.71 o 
 -13   4  12       12.34       -6.92     11.86 o 
 -12   4  12      166.19      181.35     14.55 o 
 -11   4  12        8.31        0.39      9.96 o 
 -10   4  12      140.37      155.17     15.89 o 
  -9   4  12       72.20       56.83     11.16 o 
  -8   4  12        7.50       11.81      8.92 o 
  -7   4  12        3.76       -9.44     82.59 o 
  -6   4  12      111.61      848.41   2396.09 o 
  -5   4  12      239.55      287.81     40.36 o 
  -4   4  12       60.66       56.80    132.86 o 
  -3   4  12       67.94       88.34    247.68 o 
  -2   4  12      293.64      334.01     43.05 o 
  -1   4  12      314.57    -1464.72   2681.26 o 
   0   4  12      459.45     -561.59   2755.94 o 
   1   4  12       15.49       23.72     12.68 o 
   2   4  12      654.45      716.66     20.74 o 
   3   4  12       80.11       92.09      9.10 o 
   4   4  12      351.87      385.09     15.92 o 
   5   4  12        1.36       -1.26     10.27 o 
  -9   5  12        4.21       17.91     15.69 o 
  -8   5  12        9.32       12.84     15.07 o 
  -7   5  12        2.89     1422.93   3165.45 o 
  -6   5  12        4.77      763.23   3078.38 o 
  -5   5  12       47.05       53.96     12.30 o 
  -4   5  12       36.87     1299.05   3106.87 o 
  -3   5  12        3.15        2.46    158.30 o 
  -2   5  12       14.99        7.14    136.76 o 
  -1   5  12       15.21      215.44   3274.14 o 
   0   5  12       13.54     1732.93   3376.94 o 
   1   5  12       51.67     1954.96   3491.60 o 
 -19   1  13       17.22        5.98     14.74 o 
 -18   1  13       71.04       65.43     12.68 o 
 -17   1  13        8.71        9.56     11.41 o 
 -16   1  13      284.15      350.29     18.25 o 
 -15   1  13       18.27        8.44      8.19 o 
 -14   1  13      224.04      225.90     10.10 o 
 -13   1  13      208.03      180.04     10.19 o 
 -12   1  13      522.06      555.56      8.55 o 
 -11   1  13      528.92      500.04      8.72 o 
 -10   1  13      132.95      144.69      8.81 o 
  -9   1  13       16.65        5.69      5.57 o 
  -8   1  13     1118.50     1054.34     12.46 o 
  -7   1  13      249.57      243.83      4.99 o 
  -6   1  13     3224.07     3179.25     33.42 o 
  -5   1  13      609.21      577.68      6.97 o 
  -4   1  13     6608.41     6194.07     67.70 o 
  -3   1  13     2274.93     2213.53     24.84 o 
  -2   1  13     4320.91     4104.56     44.81 o 
  -1   1  13      742.06      698.92      9.83 o 
   0   1  13     5356.74     5340.34     70.36 o 
   1   1  13      817.99      806.77     11.96 o 
   2   1  13      586.43      586.17     10.10 o 
   3   1  13      186.72      187.28      6.46 o 
   4   1  13      356.95      362.01      9.73 o 
   5   1  13      264.94      266.89      9.99 o 
   6   1  13        3.35        1.31      6.00 o 
   7   1  13       28.37       30.80      7.45 o 
   8   1  13        8.14       17.39      7.80 o 
 -18   2  13       23.54       30.63     12.50 o 
 -17   2  13      191.65      170.57     13.15 o 
 -16   2  13       25.77        4.62     10.86 o 
 -15   2  13      142.71      139.58      9.62 o 
 -14   2  13      135.93      123.82      9.03 o 
 -13   2  13      432.89      450.40     11.89 o 
 -12   2  13     1344.90     1464.26     21.81 o 
 -11   2  13       53.10       49.33      3.83 o 
 -10   2  13     3604.93     3652.86     41.57 o 
  -9   2  13      144.46      131.05      5.17 o 
  -8   2  13     2735.63     2677.00     57.99 o 
  -7   2  13      218.63      207.22      5.45 o 
  -6   2  13     1815.79     1612.54     18.11 o 
  -5   2  13      748.29      720.25      9.25 o 
  -4   2  13      117.24       83.80      2.74 o 
  -3   2  13       37.90       37.11      2.86 o 
  -2   2  13        7.86        4.31      3.08 o 
  -1   2  13      115.91      124.15      3.74 o 
   0   2  13      805.15      791.32     13.27 o 
   1   2  13      201.21      184.57      6.02 o 
   2   2  13     1949.57     2002.59     26.72 o 
   3   2  13      160.42      167.63      5.94 o 
   4   2  13     1387.40     1441.23     21.51 o 
   5   2  13      304.10      279.38     13.46 o 
   6   2  13     1085.84     1063.30     19.41 o 
   7   2  13      255.56      243.88     19.27 o 
 -17   3  13        0.57      -12.76     15.56 o 
 -16   3  13       23.28       36.06     14.99 o 
 -15   3  13        1.78       -2.98      9.20 o 
 -14   3  13       59.78       68.46      9.04 o 
 -13   3  13        0.08       -7.59     10.44 o 
 -12   3  13      459.50      476.75     18.73 o 
 -11   3  13       49.03       47.82      8.11 o 
 -10   3  13      298.11      262.19     55.13 o 
  -9   3  13       24.19       14.65     28.01 o 
  -8   3  13      343.34      396.51     57.21 o 
  -7   3  13       19.18       18.73      4.60 o 
  -6   3  13      903.51      875.93     41.93 o 
  -5   3  13      420.49      431.40     44.57 o 
  -4   3  13        6.47        3.46      3.15 o 
  -3   3  13       19.65       20.84      3.43 o 
  -2   3  13      244.35      243.65      6.87 o 
  -1   3  13      228.14      205.40      6.64 o 
   0   3  13      360.67      352.30      9.71 o 
   1   3  13        3.96       -7.08      7.08 o 
   2   3  13      261.35      268.78      8.57 o 
   3   3  13        5.90       -6.61      6.61 o 
   4   3  13        2.86       -2.25      8.19 o 
   5   3  13       16.39        8.52      9.29 o 
   6   3  13        8.15        7.80     13.12 o 
 -14   4  13        2.41       -6.09     12.56 o 
 -13   4  13        2.12        7.52      9.25 o 
 -12   4  13       57.97       37.66      8.57 o 
 -11   4  13       87.82       74.47      8.08 o 
 -10   4  13       48.03       30.05     14.08 o 
  -9   4  13        2.84      413.59   2457.72 o 
  -8   4  13       94.63     -651.71   2446.48 o 
  -7   4  13       86.12       84.92    407.84 o 
  -6   4  13      260.08      291.92     43.68 o 
  -5   4  13       81.98       67.41     49.64 o 
  -4   4  13        1.65        3.06     88.53 o 
  -3   4  13       39.49       51.48     19.00 o 
  -2   4  13        0.29     2869.90   2752.73 o 
  -1   4  13      188.20      198.52     28.59 o 
   0   4  13       28.68       24.40      8.60 o 
   1   4  13       42.59       37.40      9.49 o 
   2   4  13       43.17       42.88      8.59 o 
   3   4  13        0.35       -8.76      8.76 o 
   4   4  13       28.48       36.84      9.60 o 
  -9   5  13       21.17       15.15     15.52 o 
  -8   5  13        2.34        3.26    428.10 o 
  -7   5  13       15.34        2.70    703.07 o 
  -6   5  13      110.48      122.20     92.14 o 
  -5   5  13        7.43       -6.69     62.26 o 
  -4   5  13      372.70    -1216.67   3157.43 o 
  -3   5  13        8.19       -6.32    515.36 o 
  -2   5  13      232.38     1535.40   3255.12 o 
  -1   5  13        9.67      282.30   3357.47 o 
   0   5  13      108.36     -622.35   3416.34 o 
 -19   0  14       91.84       80.40     19.64 o 
 -18   0  14      601.48      718.36     35.82 o 
 -17   0  14      162.80      117.37     17.41 o 
 -16   0  14      111.83       80.49     15.23 o 
 -15   0  14      135.56      108.03     15.15 o 
 -14   0  14      204.03      317.50     22.15 o 
 -13   0  14      457.14      469.07     16.50 o 
 -12   0  14     1338.46     1481.03     35.74 o 
 -11   0  14      215.63      182.21     13.85 o 
 -10   0  14      702.41      635.76     12.65 o 
  -9   0  14      127.56      105.88      4.37 o 
  -8   0  14     8357.20     8679.15    139.08 o 
  -7   0  14     1419.65     1274.14     21.73 o 
  -6   0  14    16897.89    16169.82    235.63 o 
  -5   0  14     1231.91     1172.76     18.33 o 
  -4   0  14     6486.85     5715.07     83.43 o 
  -3   0  14     2605.33     2410.39     35.96 o 
  -2   0  14     4575.19     4210.23     70.22 o 
  -1   0  14     1589.39     1560.52     39.04 o 
   0   0  14       21.19        7.83      4.92 o 
   1   0  14      674.23      688.74     17.79 o 
   2   0  14      445.19      438.24     11.86 o 
   3   0  14      721.24      725.65     15.88 o 
   4   0  14       86.69       67.42      8.20 o 
   5   0  14       57.38       44.42     10.94 o 
   6   0  14      201.24      148.53      9.92 o 
   7   0  14        3.92        0.56      9.49 o 
   8   0  14      694.63      646.18     25.60 o 
 -19   1  14        0.71      -12.60     12.60 o 
 -18   1  14       23.76       10.77     12.26 o 
 -17   1  14        5.34       -6.27     14.70 o 
 -16   1  14      196.39      199.96     14.76 o 
 -15   1  14       66.42       76.72      8.39 o 
 -14   1  14      268.30      293.50     13.87 o 
 -13   1  14       67.86       66.38      4.50 o 
 -12   1  14     1999.43     2188.16     29.37 o 
 -11   1  14       86.97       91.74     26.14 o 
 -10   1  14      930.86      889.76     51.86 o 
  -9   1  14       38.40       21.17     48.71 o 
  -8   1  14      745.26      697.93      8.92 o 
  -7   1  14       11.46        9.48      2.34 o 
  -6   1  14        0.77        0.05      1.98 o 
  -5   1  14      670.93      673.33      8.17 o 
  -4   1  14      742.69      730.74      9.29 o 
  -3   1  14       15.53       22.21      2.77 o 
  -2   1  14     1586.61     1551.91     17.80 o 
  -1   1  14      192.84      174.55      7.64 o 
   0   1  14     2575.92     2528.09     34.20 o 
   1   1  14     1934.37     1953.80     25.06 o 
   2   1  14     1738.88     1740.03     22.82 o 
   3   1  14      533.66      545.14     10.34 o 
   4   1  14      902.12      856.51     13.59 o 
   5   1  14      299.27      290.21      8.82 o 
   6   1  14      320.14      301.51      9.31 o 
   7   1  14       27.83        7.86      7.61 o 
   8   1  14       30.98       34.49      8.97 o 
 -18   2  14       42.92       28.63     12.42 o 
 -17   2  14       10.37       19.89     11.56 o 
 -16   2  14        7.38       -0.94     10.70 o 
 -15   2  14        6.22       -6.62     12.12 o 
 -14   2  14       35.70       30.94      8.01 o 
 -13   2  14       22.50       18.02      6.68 o 
 -12   2  14      148.24      135.37      6.51 o 
 -11   2  14        4.74       12.07      3.66 o 
 -10   2  14      156.66    -1229.10   1229.10 o 
  -9   2  14        0.33       -4.59      4.59 o 
  -8   2  14      272.33      268.18     12.34 o 
  -7   2  14       26.15       17.99      3.16 o 
  -6   2  14       18.65       13.56      3.46 o 
  -5   2  14      117.54      113.53      3.81 o 
  -4   2  14     1408.06     1439.99     16.81 o 
  -3   2  14       57.90       47.47      3.09 o 
  -2   2  14      287.99      319.19      7.43 o 
  -1   2  14       68.59       54.55      4.37 o 
   0   2  14      155.44      143.91      5.01 o 
   1   2  14       69.86       55.48      6.59 o 
   2   2  14        1.59       -6.03      7.26 o 
   3   2  14      125.39      103.04      6.33 o 
   4   2  14       45.88       43.68      6.43 o 
   5   2  14      170.99      161.90      7.69 o 
   6   2  14        0.34       -6.35      7.04 o 
   7   2  14        7.50       -9.64     13.54 o 
 -17   3  14       20.03       18.69     15.69 o 
 -16   3  14      121.68      101.36     15.52 o 
 -15   3  14        1.29       -9.03      9.03 o 
 -14   3  14      191.78      162.63     10.84 o 
 -13   3  14       70.70       75.28     20.73 o 
 -12   3  14      567.38      542.95     16.85 o 
 -11   3  14       16.40       18.01      4.55 o 
 -10   3  14      100.00      104.59      5.13 o 
  -9   3  14        9.29        3.96     44.48 o 
  -8   3  14      731.94    -1845.74   1845.74 o 
  -7   3  14        0.87      739.85   1948.99 o 
  -6   3  14       42.88       44.63     43.34 o 
  -5   3  14       53.49       58.75      3.44 o 
  -4   3  14       63.77       65.39      3.83 o 
  -3   3  14      149.28      125.93      4.52 o 
  -2   3  14      878.35      897.51     13.01 o 
  -1   3  14       11.79        9.38      4.84 o 
   0   3  14     1040.38     1130.89     18.73 o 
   1   3  14        6.39        3.84      5.77 o 
   2   3  14      792.05      869.54     15.41 o 
   3   3  14       72.26       64.63      8.42 o 
   4   3  14      654.92      672.71     19.96 o 
   5   3  14      199.78      197.06     11.24 o 
 -15   4  14        2.30       -7.66     13.59 o 
 -14   4  14       13.29       -0.08     12.10 o 
 -13   4  14        1.20        1.37      8.79 o 
 -12   4  14       25.88       20.83      8.34 o 
 -11   4  14       22.46       20.14      7.63 o 
 -10   4  14      236.00       69.21   2384.76 o 
  -9   4  14      131.56      128.52     37.19 o 
  -8   4  14       95.02      936.27   2424.57 o 
  -7   4  14       14.25       18.55     20.80 o 
  -6   4  14     1359.91     1553.12     44.92 o 
  -5   4  14       19.19        8.76    179.06 o 
  -4   4  14      447.71    -1809.26   2627.54 o 
  -3   4  14       40.35       45.04     80.20 o 
  -2   4  14      443.13      479.14     21.05 o 
  -1   4  14      127.22      125.96      7.94 o 
   0   4  14      106.69      123.74      9.75 o 
   1   4  14       44.47       47.06      8.56 o 
   2   4  14        0.92        4.14      8.75 o 
   3   4  14        2.33       -0.84      9.31 o 
  -9   5  14        0.03     -922.11   2998.88 o 
  -8   5  14        7.76     1255.62   3373.03 o 
  -7   5  14       79.06       80.53     18.90 o 
  -6   5  14       10.46       -9.13    128.70 o 
  -5   5  14        5.48     1893.33   3250.47 o 
  -4   5  14       45.67     2581.47   3264.42 o 
  -3   5  14        8.32     2421.36   3311.89 o 
  -2   5  14        1.04       -3.90     27.17 o 
  -1   5  14       10.16      838.08   3480.19 o 
 -19   1  15        5.31       -6.98     12.60 o 
 -18   1  15        1.74        2.39     11.69 o 
 -17   1  15       32.53       16.85     11.21 o 
 -16   1  15       34.98       -1.57     10.24 o 
 -15   1  15        2.07       -7.62      7.62 o 
 -14   1  15      474.26      437.76     12.20 o 
 -13   1  15       40.37       34.16      5.19 o 
 -12   1  15      744.34      701.68     10.73 o 
 -11   1  15       95.56       74.89     21.08 o 
 -10   1  15     2387.42     2294.49     60.51 o 
  -9   1  15       97.08       79.90      2.94 o 
  -8   1  15     2352.50     2233.32     26.63 o 
  -7   1  15     2170.34     2123.11     26.55 o 
  -6   1  15     5664.91     5284.06     53.11 o 
  -5   1  15      906.60      833.01     10.35 o 
  -4   1  15      278.65      210.00      5.32 o 
  -3   1  15     1887.80     1768.88     22.93 o 
  -2   1  15      788.03      746.53     10.49 o 
  -1   1  15      235.03      211.81      7.58 o 
   0   1  15      943.52      860.84     13.61 o 
   1   1  15      281.60      258.93      7.03 o 
   2   1  15       21.41       17.80      4.74 o 
   3   1  15       92.08       89.52      5.42 o 
   4   1  15      858.56      845.46     13.75 o 
   5   1  15       25.86       22.28      5.79 o 
   6   1  15      177.27      140.32      7.40 o 
   7   1  15       88.71       80.84      8.31 o 
 -18   2  15      153.99      171.47     13.77 o 
 -17   2  15        1.35      -14.92     16.43 o 
 -16   2  15      270.34      283.00     29.52 o 
 -15   2  15        4.14        6.38      8.44 o 
 -14   2  15      358.46      420.04     19.62 o 
 -13   2  15      109.89      108.20      6.54 o 
 -12   2  15      678.53      681.95     11.88 o 
 -11   2  15      133.44      142.58      9.58 o 
 -10   2  15        1.02       -7.04      7.04 o 
  -9   2  15       48.35     1002.67   1442.98 o 
  -8   2  15       14.47       12.16      3.49 o 
  -7   2  15        4.73        1.60      3.45 o 
  -6   2  15     2922.46     2839.14     39.21 o 
  -5   2  15      192.83      200.52      5.08 o 
  -4   2  15     2028.23     2075.68     25.28 o 
  -3   2  15      176.66      188.72      5.10 o 
  -2   2  15     3778.73     3766.50     45.02 o 
  -1   2  15      915.29      958.33     14.14 o 
   0   2  15     2670.89     2837.06     36.67 o 
   1   2  15     1051.76     1119.31     15.38 o 
   2   2  15     1260.36     1306.93     17.57 o 
   3   2  15     1080.88     1118.97     19.61 o 
   4   2  15      507.86      521.22     13.05 o 
   5   2  15      566.02      583.00     15.42 o 
   6   2  15        5.99       -3.04     12.87 o 
 -17   3  15        3.14       -4.82     15.44 o 
 -16   3  15        7.08        0.37     14.24 o 
 -15   3  15        2.43       -2.05      9.97 o 
 -14   3  15        0.57       -6.15      9.39 o 
 -13   3  15      161.67      141.94      8.33 o 
 -12   3  15      493.04      530.11     13.92 o 
 -11   3  15        1.74        1.28      4.35 o 
 -10   3  15        6.27       10.39     21.88 o 
  -9   3  15      178.18      167.95     26.79 o 
  -8   3  15      614.31      651.22     74.29 o 
  -7   3  15      121.06     1180.61   2056.23 o 
  -6   3  15        2.68       -3.96      3.96 o 
  -5   3  15      257.26      262.34      6.36 o 
  -4   3  15      502.79      515.41      8.99 o 
  -3   3  15        6.77        6.49      4.08 o 
  -2   3  15        3.56        2.44      4.79 o 
  -1   3  15       62.83       43.10      5.26 o 
   0   3  15       26.30       25.20      5.40 o 
   1   3  15       33.18       19.80      5.87 o 
   2   3  15      202.14      177.85      8.16 o 
   3   3  15       58.05       51.44      9.10 o 
   4   3  15      161.23      147.85     10.53 o 
   5   3  15        7.34       15.92     13.14 o 
 -15   4  15        3.89       -3.66     13.05 o 
 -14   4  15       51.48       38.00     11.94 o 
 -13   4  15       16.90        0.99      8.83 o 
 -12   4  15       18.09       10.24      8.26 o 
 -11   4  15       24.53       30.34     14.29 o 
 -10   4  15        0.40      154.30   2607.12 o 
  -9   4  15       41.53       23.79     32.66 o 
  -8   4  15       48.96     2167.23   2466.90 o 
  -7   4  15       13.24      867.80   2571.01 o 
  -6   4  15        1.03      517.37   2663.27 o 
  -5   4  15       26.01      962.86   2719.47 o 
  -4   4  15       22.95     2055.99   2762.16 o 
  -3   4  15       24.20       17.27    116.02 o 
  -2   4  15       41.72       58.31      6.58 o 
  -1   4  15       55.47       67.41      7.89 o 
   0   4  15       88.06      105.18      9.03 o 
   1   4  15       10.44       18.85      8.70 o 
   2   4  15       27.37       35.01      9.41 o 
  -9   5  15        0.79     -812.18   3199.54 o 
  -8   5  15      140.88     1684.68   3283.77 o 
  -7   5  15       44.94      980.36   3224.08 o 
  -6   5  15       23.86       36.73    348.13 o 
  -5   5  15       10.44     2375.95   3346.97 o 
  -4   5  15       67.43       59.71   1175.15 o 
  -3   5  15       19.83     -223.59   3370.93 o 
  -2   5  15        6.26    -1562.90   3445.45 o 
 -19   0  16      117.40       75.92     18.69 o 
 -18   0  16       64.37       17.25     17.00 o 
 -17   0  16       11.38       18.94     15.23 o 
 -16   0  16      379.49      330.88     24.50 o 
 -15   0  16       35.57       18.36     13.34 o 
 -14   0  16      826.73      861.16     23.98 o 
 -13   0  16       13.24       -4.54      7.76 o 
 -12   0  16     2270.40     2359.93     45.79 o 
 -11   0  16      778.27     -373.86    920.38 o 
 -10   0  16     2933.34     2987.78     57.16 o 
  -9   0  16     1467.44     1483.03     29.36 o 
  -8   0  16     2784.85     2592.95     55.26 o 
  -7   0  16     1892.78     1597.08     24.37 o 
  -6   0  16      108.45       89.21      4.19 o 
  -5   0  16     1933.97     1712.28     29.44 o 
  -4   0  16        3.07        4.19      3.92 o 
  -3   0  16     1078.56     1061.78     22.33 o 
  -2   0  16     1243.43     1177.75     24.41 o 
  -1   0  16      797.04      742.33     15.19 o 
   0   0  16     1020.66     1030.51     20.66 o 
   1   0  16       95.41       86.76      6.52 o 
   2   0  16     1248.38     1291.35     24.10 o 
   3   0  16      815.56      755.67     16.99 o 
   4   0  16     1108.17     1089.53     24.80 o 
   5   0  16     1247.31     1231.74     27.68 o 
   6   0  16      480.22      473.61     17.83 o 
 -19   1  16       71.00       81.34     13.34 o 
 -18   1  16      167.89      178.12     13.42 o 
 -17   1  16       14.18       15.47     11.00 o 
 -16   1  16      116.36      130.35     11.46 o 
 -15   1  16       62.99       61.99     13.01 o 
 -14   1  16       72.55       82.53      6.43 o 
 -13   1  16       14.45       18.32      3.87 o 
 -12   1  16       30.74       14.11      6.03 o 
 -11   1  16        3.11       -0.37     15.78 o 
 -10   1  16      289.71      247.02     35.45 o 
  -9   1  16        9.44        3.60      2.66 o 
  -8   1  16      857.10      792.05     10.65 o 
  -7   1  16      215.31      221.74      4.88 o 
  -6   1  16     4128.87     4104.85     45.97 o 
  -5   1  16      820.35      784.56     11.25 o 
  -4   1  16     2201.60     2179.18     27.96 o 
  -3   1  16     1126.14     1068.25     14.78 o 
  -2   1  16     3035.58     2995.24     37.63 o 
  -1   1  16     1623.64     1594.46     22.51 o 
   0   1  16       35.99       28.89      4.42 o 
   1   1  16      550.26      523.76      9.97 o 
   2   1  16       65.79       56.51      5.19 o 
   3   1  16      449.57      445.33     10.13 o 
   4   1  16       33.70       34.45      5.73 o 
   5   1  16       44.39       32.55      6.15 o 
   6   1  16       30.61       24.00      7.87 o 
 -18   2  16       13.99       15.85     12.07 o 
 -17   2  16        0.03      -11.13     11.13 o 
 -16   2  16       65.77       47.15     10.79 o 
 -15   2  16        0.19        5.45      9.78 o 
 -14   2  16       20.09       18.77      6.92 o 
 -13   2  16       56.47       45.07      5.54 o 
 -12   2  16      200.86      159.79      5.35 o 
 -11   2  16       66.37       45.71     23.08 o 
 -10   2  16        1.99       -1.17     56.56 o 
  -9   2  16       90.79       83.78      3.76 o 
  -8   2  16      246.49      237.94      6.97 o 
  -7   2  16     1079.67     1051.03     15.08 o 
  -6   2  16        1.05       -2.98      2.98 o 
  -5   2  16        1.54       -1.67      3.09 o 
  -4   2  16       11.91        8.21      3.37 o 
  -3   2  16      107.24       94.61      5.18 o 
  -2   2  16       10.74        3.76      4.24 o 
  -1   2  16       51.78       35.21      4.67 o 
   0   2  16       11.99        0.06      4.86 o 
   1   2  16       60.41       31.93      5.06 o 
   2   2  16       32.79       28.46      5.69 o 
   3   2  16        0.15       -3.23      5.94 o 
   4   2  16        4.83       -6.21      6.23 o 
   5   2  16        6.41       12.76      7.38 o 
 -17   3  16        5.87        4.69     15.11 o 
 -16   3  16      106.11      114.66     15.56 o 
 -15   3  16        3.65       -9.88      9.88 o 
 -14   3  16        1.19       -7.78      7.78 o 
 -13   3  16        7.42       -5.22     13.05 o 
 -12   3  16       89.04       75.71      6.78 o 
 -11   3  16      215.26      233.69     27.57 o 
 -10   3  16      422.21      425.71     50.38 o 
  -9   3  16       34.74       27.19     81.59 o 
  -8   3  16      546.04      546.55     12.34 o 
  -7   3  16        2.96       -3.98      3.98 o 
  -6   3  16      454.93      464.81      8.82 o 
  -5   3  16      155.36      160.17      5.32 o 
  -4   3  16      566.63      628.96     11.09 o 
  -3   3  16      475.02      542.05     10.44 o 
  -2   3  16      635.62      736.15     12.63 o 
  -1   3  16      813.77      910.62     15.08 o 
   0   3  16      235.04      252.59      9.93 o 
   1   3  16      850.21      912.03     16.84 o 
   2   3  16      151.76      156.44      8.67 o 
   3   3  16      365.66      373.25     16.03 o 
   4   3  16       10.36       14.86     12.77 o 
 -15   4  16       36.69       32.98     12.89 o 
 -14   4  16      281.17      364.26     22.27 o 
 -13   4  16       23.72       22.86      9.03 o 
 -12   4  16      285.45      327.65     16.08 o 
 -11   4  16        3.02     1205.60   2459.53 o 
 -10   4  16      163.87     1581.97   2575.38 o 
  -9   4  16      270.54     -905.23   2490.12 o 
  -8   4  16       27.14       28.34     20.68 o 
  -7   4  16       99.23    -1266.40   2606.54 o 
  -6   4  16        0.99        4.33    220.97 o 
  -5   4  16      100.18       95.49     25.96 o 
  -4   4  16        1.85        1.10     16.60 o 
  -3   4  16       48.55       45.99     52.34 o 
  -2   4  16      114.37      122.69      8.17 o 
  -1   4  16        3.53       -1.54      8.29 o 
   0   4  16      256.58      282.69     33.25 o 
   1   4  16       57.10       66.34      8.31 o 
   2   4  16      121.61      126.50     19.10 o 
  -9   5  16        3.75     1679.91   3398.10 o 
  -8   5  16        5.31    -1959.12   3149.27 o 
  -7   5  16       19.25       19.23     23.18 o 
  -6   5  16        4.38       -9.02    657.72 o 
  -5   5  16       10.99    -1001.56   3284.15 o 
  -4   5  16       52.24     -315.52   3341.37 o 
 -19   1  17       14.00       -3.79     12.35 o 
 -18   1  17      102.89       78.78     12.43 o 
 -17   1  17        6.18        1.96     14.27 o 
 -16   1  17      226.69      211.32     12.17 o 
 -15   1  17      143.46      137.08      7.29 o 
 -14   1  17      170.48      171.79      6.27 o 
 -13   1  17      101.04       83.41      3.96 o 
 -12   1  17      353.60      328.36      7.22 o 
 -11   1  17      754.10      765.04     20.27 o 
 -10   1  17     1171.04     1119.90     15.46 o 
  -9   1  17     1172.58     1093.56     15.06 o 
  -8   1  17       22.33       22.25      3.25 o 
  -7   1  17      845.65      770.01     10.56 o 
  -6   1  17      213.68      209.83      5.71 o 
  -5   1  17      401.57      362.17      7.13 o 
  -4   1  17     1555.34     1482.12     19.63 o 
  -3   1  17       82.03       85.20      4.11 o 
  -2   1  17      550.79      533.57      9.42 o 
  -1   1  17       98.81       87.74      5.00 o 
   0   1  17      380.93      394.78      8.88 o 
   1   1  17      985.24     1039.58     15.32 o 
   2   1  17      545.59      556.14     10.86 o 
   3   1  17      917.67      903.49     14.56 o 
   4   1  17      196.17      188.55      6.87 o 
   5   1  17     1510.47     1580.29     24.28 o 
 -18   2  17        1.04       -7.29     11.90 o 
 -17   2  17       45.20       43.63     11.34 o 
 -16   2  17        0.22       -9.75     10.39 o 
 -15   2  17      301.17      331.62     18.26 o 
 -14   2  17       79.49       64.33      5.87 o 
 -13   2  17      143.13      109.72      5.48 o 
 -12   2  17      315.26      290.22     38.25 o 
 -11   2  17        4.11       -5.75     39.60 o 
 -10   2  17     1450.47     1457.79     19.40 o 
  -9   2  17      236.54      218.43      6.52 o 
  -8   2  17     2910.65     2927.17     38.39 o 
  -7   2  17      368.85      367.77      8.24 o 
  -6   2  17     1147.71     1134.36     15.79 o 
  -5   2  17     2043.16     2095.17     25.65 o 
  -4   2  17     1350.95     1381.36     17.70 o 
  -3   2  17     3359.95     3481.10     41.83 o 
  -2   2  17      271.34      279.44      7.96 o 
  -1   2  17     1695.26     1713.16     23.22 o 
   0   2  17       66.64       43.73      5.67 o 
   1   2  17      770.11      748.55     13.01 o 
   2   2  17       66.91       54.62      6.08 o 
   3   2  17      118.28      111.61      6.80 o 
   4   2  17      262.37      233.23      8.74 o 
   5   2  17       10.06       14.63     15.99 o 
 -17   3  17       14.10       -1.81     14.66 o 
 -16   3  17       35.40       44.89     10.87 o 
 -15   3  17       45.74       41.23      8.45 o 
 -14   3  17       31.80       14.94      7.81 o 
 -13   3  17       47.95       68.30      7.65 o 
 -12   3  17      166.60    -1161.13   1891.02 o 
 -11   3  17       30.19       18.62     44.36 o 
 -10   3  17       31.83     1210.99   1947.01 o 
  -9   3  17       29.00     1064.80   2043.10 o 
  -8   3  17       48.47       42.68     52.15 o 
  -7   3  17       77.44       74.55      4.52 o 
  -6   3  17      133.86      133.19      5.51 o 
  -5   3  17       49.49       40.17      4.82 o 
  -4   3  17      126.82      133.13      5.75 o 
  -3   3  17       52.02       46.43      5.24 o 
  -2   3  17      248.48      233.18     10.64 o 
  -1   3  17      111.91      118.25      6.40 o 
   0   3  17      254.43      235.98      8.12 o 
   1   3  17       34.80       28.76      6.82 o 
   2   3  17      174.98      170.03      9.13 o 
   3   3  17       91.15      102.78     13.46 o 
 -14   4  17       68.65       53.52     12.02 o 
 -13   4  17       97.49      112.30      9.55 o 
 -12   4  17       60.16       60.65      8.33 o 
 -11   4  17       35.46       39.65    189.94 o 
 -10   4  17        7.61       10.44     66.66 o 
  -9   4  17        0.15      571.43   2528.94 o 
  -8   4  17       11.07       16.40      8.93 o 
  -7   4  17       27.07       38.91      8.62 o 
  -6   4  17        0.54       -1.68    152.73 o 
  -5   4  17       89.34       92.23    130.68 o 
  -4   4  17       82.96     1644.91   2906.42 o 
  -3   4  17       88.81       98.29      7.10 o 
  -2   4  17       40.20       38.81      8.47 o 
  -1   4  17      285.13      328.92     14.53 o 
   0   4  17       18.20       19.21      7.97 o 
   1   4  17       65.93       61.05     14.94 o 
  -8   5  17       21.74     1915.85   3326.47 o 
  -7   5  17       14.18       -8.04    434.01 o 
  -6   5  17       23.36     1521.08   3319.88 o 
  -5   5  17       93.11     1127.05   3497.07 o 
 -20   0  18       10.29       -0.29     19.14 o 
 -19   0  18        7.51        5.56     17.29 o 
 -18   0  18      110.04      101.73     17.21 o 
 -17   0  18       35.42       22.35     15.73 o 
 -16   0  18      116.62      110.55     10.56 o 
 -15   0  18      641.73      757.16     22.64 o 
 -14   0  18       37.23       55.35      6.29 o 
 -13   0  18     1645.66     1742.74     34.83 o 
 -12   0  18        3.92       -6.04     19.10 o 
 -11   0  18     1394.41     1425.23     28.74 o 
 -10   0  18        1.35        4.21      4.81 o 
  -9   0  18      448.14      420.90     11.60 o 
  -8   0  18       10.23       14.27      4.83 o 
  -7   0  18      496.92      522.37     11.32 o 
  -6   0  18      924.59      898.39     16.94 o 
  -5   0  18       39.62       41.51      5.44 o 
  -4   0  18     3035.28     2983.08     57.22 o 
  -3   0  18     2592.94     2613.44     50.75 o 
  -2   0  18     2479.44     2446.66     47.78 o 
  -1   0  18     2103.01     2208.75     37.71 o 
   0   0  18     1173.07     1193.19     22.50 o 
   1   0  18     5942.69     5938.76     97.23 o 
   2   0  18      366.15      381.91     12.96 o 
   3   0  18     1937.64     2016.97     40.51 o 
   4   0  18      292.77      279.67     11.86 o 
   5   0  18      899.83      951.70     30.77 o 
 -19   1  18        0.06        8.59     12.81 o 
 -18   1  18        9.73       -8.99     11.80 o 
 -17   1  18       28.70       13.52     10.77 o 
 -16   1  18      188.11      163.88     17.42 o 
 -15   1  18       14.86       17.87      6.61 o 
 -14   1  18      337.90      276.44      7.73 o 
 -13   1  18      128.89      109.68      4.19 o 
 -12   1  18      210.52      196.70     52.68 o 
 -11   1  18      494.19     -949.20   1577.60 o 
 -10   1  18      295.62      270.94      6.36 o 
  -9   1  18     3463.44     3458.96     46.58 o 
  -8   1  18      781.48      743.71     11.11 o 
  -7   1  18       75.13       65.19      3.25 o 
  -6   1  18     1010.88      939.14     13.22 o 
  -5   1  18      975.86      903.49     12.98 o 
  -4   1  18      125.54      104.76      4.16 o 
  -3   1  18      283.68      270.41      7.26 o 
  -2   1  18      182.74      161.28      5.12 o 
  -1   1  18      643.99      590.92     11.29 o 
   0   1  18       66.41       55.86      5.15 o 
   1   1  18       36.47       24.33      5.28 o 
   2   1  18       80.37       60.70      5.80 o 
   3   1  18      185.90      165.77      6.71 o 
   4   1  18       74.56       58.89      7.90 o 
   5   1  18       52.24       49.70      9.12 o 
 -19   2  18        2.33      -12.43     12.43 o 
 -18   2  18        0.36      -11.74     11.74 o 
 -17   2  18       11.74       -4.86     11.12 o 
 -16   2  18        7.55       -7.23     12.08 o 
 -15   2  18        1.83        5.49      6.47 o 
 -14   2  18       44.17       24.19      5.65 o 
 -13   2  18       12.32        7.63      5.28 o 
 -12   2  18       10.76        1.26     38.65 o 
 -11   2  18        9.50        6.91     95.73 o 
 -10   2  18       61.49       59.04      5.27 o 
  -9   2  18      323.44      310.62      8.04 o 
  -8   2  18     1265.06     1280.22     17.99 o 
  -7   2  18       48.51       45.22      3.42 o 
  -6   2  18        7.22       -0.15      4.75 o 
  -5   2  18       16.61        7.71      3.58 o 
  -4   2  18       19.36       13.82      3.89 o 
  -3   2  18      351.33      337.02      8.29 o 
  -2   2  18      358.72      311.11      8.53 o 
  -1   2  18       84.67       65.91      5.78 o 
   0   2  18        9.98       -4.16      5.40 o 
   1   2  18      212.19      215.03      7.18 o 
   2   2  18        1.93       -6.18      6.18 o 
   3   2  18      113.66      115.53      7.81 o 
   4   2  18        2.94       -8.57      8.57 o 
 -17   3  18       29.72       44.39     11.34 o 
 -16   3  18       48.32       29.86      8.80 o 
 -15   3  18        2.00       -0.58      8.79 o 
 -14   3  18       32.93       12.00      7.81 o 
 -13   3  18       41.89       37.10      6.79 o 
 -12   3  18      169.60      161.88      8.14 o 
 -11   3  18        3.47       -3.39     48.15 o 
 -10   3  18      343.06    -1044.50   2055.45 o 
  -9   3  18      346.76      341.00     42.19 o 
  -8   3  18      209.81      223.31      6.86 o 
  -7   3  18      772.19      833.12     13.21 o 
  -6   3  18      115.36      115.12      7.86 o 
  -5   3  18     1654.43     1817.69     25.02 o 
  -4   3  18       61.65       70.96      5.41 o 
  -3   3  18      921.92     1006.17     16.54 o 
  -2   3  18       31.80       30.24      5.85 o 
  -1   3  18      267.85      253.15      8.66 o 
   0   3  18       12.22       -3.32      7.20 o 
   1   3  18      102.98      120.11      8.61 o 
   2   3  18       39.35       35.89     12.49 o 
 -14   4  18        1.25        2.84     11.24 o 
 -13   4  18        4.34       -0.85      8.62 o 
 -12   4  18       13.79       22.22      8.19 o 
 -11   4  18       84.58       85.48    122.93 o 
 -10   4  18       59.17       45.77     70.51 o 
  -9   4  18        0.51      859.20   2610.17 o 
  -8   4  18       40.43       50.72     65.92 o 
  -7   4  18       86.20       86.63     30.00 o 
  -6   4  18      183.37      193.54     36.54 o 
  -5   4  18       34.18       36.23     96.72 o 
  -4   4  18      125.08      144.84      7.15 o 
  -3   4  18      130.88      151.03      9.20 o 
  -2   4  18      274.19      340.60     17.75 o 
  -1   4  18      157.33      159.14     12.53 o 
   0   4  18       30.31       20.27     20.87 o 
 -19   1  19       11.06        1.21     12.09 o 
 -18   1  19       18.93       11.22     11.52 o 
 -17   1  19       58.57       70.73     11.26 o 
 -16   1  19       64.70       45.40      6.18 o 
 -15   1  19      742.48      787.84     14.77 o 
 -14   1  19        7.85        9.61      4.00 o 
 -13   1  19      419.91      439.92      8.59 o 
 -12   1  19      238.23      196.88      5.71 o 
 -11   1  19      238.46      222.96      6.71 o 
 -10   1  19        8.31        7.07      3.35 o 
  -9   1  19     1158.79     1129.72     15.73 o 
  -8   1  19      592.67      581.78      8.85 o 
  -7   1  19      415.32      396.91      7.30 o 
  -6   1  19      271.40      266.75      6.63 o 
  -5   1  19     2312.00     2284.55     29.45 o 
  -4   1  19      367.74      357.48      8.44 o 
  -3   1  19     1169.37     1292.66     17.76 o 
  -2   1  19      690.71      758.48     12.16 o 
  -1   1  19     2525.08     2585.64     32.85 o 
   0   1  19      348.97      353.23      9.17 o 
   1   1  19     1299.46     1344.50     19.04 o 
   2   1  19      529.53      555.59     11.54 o 
   3   1  19      431.67      436.48     12.13 o 
   4   1  19        6.89       -8.85      8.85 o 
 -19   2  19       29.52       23.46     12.55 o 
 -18   2  19      102.15       83.06     12.23 o 
 -17   2  19       18.04       26.34     11.06 o 
 -16   2  19      512.58      473.19     15.77 o 
 -15   2  19      159.88      143.64      6.78 o 
 -14   2  19      110.67      108.05      6.18 o 
 -13   2  19      360.55      358.44     10.00 o 
 -12   2  19       55.06       58.94     21.11 o 
 -11   2  19     2233.61     2380.65     33.34 o 
 -10   2  19       13.59        7.78      4.50 o 
  -9   2  19     1358.65     1367.15     20.27 o 
  -8   2  19      443.53      450.23      9.05 o 
  -7   2  19     1428.77     1423.34     19.41 o 
  -6   2  19      156.48      134.81      4.32 o 
  -5   2  19      770.93      772.88     11.39 o 
  -4   2  19       54.26       44.01      4.68 o 
  -3   2  19        9.36       14.39      4.81 o 
  -2   2  19      162.93      160.56      6.43 o 
  -1   2  19        1.52       -6.34      6.34 o 
   0   2  19       90.24       80.83      6.18 o 
   1   2  19      636.41      680.70     13.45 o 
   2   2  19      188.41      180.98      8.23 o 
   3   2  19      164.38      121.74      9.30 o 
 -17   3  19       13.22       22.73     10.76 o 
 -16   3  19        0.34       -8.56      8.56 o 
 -15   3  19       83.88       91.69      8.71 o 
 -14   3  19       56.45       47.16      8.00 o 
 -13   3  19      132.62      141.46     12.01 o 
 -12   3  19       13.30        8.91      5.51 o 
 -11   3  19        4.52       -3.26      5.11 o 
 -10   3  19        5.63       10.19      5.85 o 
  -9   3  19       94.79       94.63      5.21 o 
  -8   3  19        1.30       -3.39      4.81 o 
  -7   3  19      153.22      156.72      5.65 o 
  -6   3  19      192.84      209.32      6.81 o 
  -5   3  19      128.64      120.48      5.72 o 
  -4   3  19      127.08      118.95      5.95 o 
  -3   3  19      216.86      230.72      7.80 o 
  -2   3  19      247.35      240.09      8.94 o 
  -1   3  19       98.19      104.33      7.96 o 
   0   3  19       18.51       11.40      7.08 o 
   1   3  19       75.19       52.93     12.26 o 
 -14   4  19        7.91       16.63     11.61 o 
 -13   4  19        8.92        5.56     10.54 o 
 -12   4  19        8.25       -2.24      8.20 o 
 -11   4  19        4.28        4.75    102.25 o 
 -10   4  19        9.51        9.97    107.55 o 
  -9   4  19       94.88      955.00   2715.48 o 
  -8   4  19        0.61       -3.69     43.31 o 
  -7   4  19      131.74    -1015.81   2934.21 o 
  -6   4  19        9.28     2933.34   3089.74 o 
  -5   4  19       83.20       86.86      6.73 o 
  -4   4  19       49.32       46.37      8.22 o 
  -3   4  19       57.92       70.42     12.78 o 
  -2   4  19        2.00       -4.78     19.04 o 
  -1   4  19        0.38       -5.68     16.10 o 
 -20   0  20        8.34        4.28     18.36 o 
 -19   0  20      230.44      232.81     20.05 o 
 -18   0  20        4.75      -15.81     15.81 o 
 -17   0  20      124.28      167.09      8.80 o 
 -16   0  20       14.92       23.10      6.84 o 
 -15   0  20       77.37       94.26      7.05 o 
 -14   0  20      127.31       88.68      6.71 o 
 -13   0  20      294.20      329.18     15.08 o 
 -12   0  20      436.89      358.99     11.60 o 
 -11   0  20      194.92      166.24      7.67 o 
 -10   0  20     1441.85     1418.57     28.83 o 
  -9   0  20     2597.72     2589.58     50.13 o 
  -8   0  20       24.94        2.11      4.45 o 
  -7   0  20    11555.41    11174.01    209.62 o 
  -6   0  20      263.36      265.04     12.50 o 
  -5   0  20     4489.36     4360.30     83.05 o 
  -4   0  20     1425.44     1507.34     30.94 o 
  -3   0  20     2078.60     2099.49     41.74 o 
  -2   0  20     1833.91     1839.44     32.25 o 
  -1   0  20      869.41      884.41     22.17 o 
   0   0  20      544.31      535.68     14.44 o 
   1   0  20      527.52      540.88     16.24 o 
   2   0  20       95.40      102.13     10.19 o 
   3   0  20       19.70       14.15     12.38 o 
 -19   1  20        0.26       -8.54     12.17 o 
 -18   1  20        0.58        6.63     11.29 o 
 -17   1  20      172.26      167.95      8.10 o 
 -16   1  20      117.47      112.65      6.60 o 
 -15   1  20       29.93       24.26      6.55 o 
 -14   1  20      119.81      111.99      5.81 o 
 -13   1  20      306.40      345.14      7.83 o 
 -12   1  20      171.48      171.05      5.26 o 
 -11   1  20      855.27      837.44     13.38 o 
 -10   1  20      723.32      673.19     10.65 o 
  -9   1  20     1099.95     1046.63     15.70 o 
  -8   1  20       58.30       50.15      3.43 o 
  -7   1  20      211.24      182.41      6.59 o 
  -6   1  20      147.42      133.95      4.45 o 
  -5   1  20      822.26      822.41     13.38 o 
  -4   1  20      265.97      212.25      6.13 o 
  -3   1  20      175.27      168.09      5.46 o 
  -2   1  20       95.32       92.89      5.65 o 
  -1   1  20      485.42      500.06     10.36 o 
   0   1  20      435.51      415.73     10.01 o 
   1   1  20      481.16      512.52     11.13 o 
   2   1  20       76.15       63.34      6.83 o 
   3   1  20      440.43      432.24     15.22 o 
 -18   2  20        0.11        0.29      9.13 o 
 -17   2  20       26.35       21.58      8.72 o 
 -16   2  20       33.75       37.59      6.47 o 
 -15   2  20       13.61       15.75      5.98 o 
 -14   2  20        2.75        1.23      5.64 o 
 -13   2  20        4.86        1.17      5.34 o 
 -12   2  20       42.82      748.08   1585.51 o 
 -11   2  20      893.90      880.45     14.39 o 
 -10   2  20        6.03       -0.92      4.67 o 
  -9   2  20      124.60      122.43      4.96 o 
  -8   2  20        1.41        5.53      4.52 o 
  -7   2  20       23.88       26.16      4.77 o 
  -6   2  20       70.92       76.18      4.76 o 
  -5   2  20       94.89       76.75      5.41 o 
  -4   2  20      179.78      159.10      6.36 o 
  -3   2  20      753.89      797.63     14.23 o 
  -2   2  20       79.64       89.16      6.30 o 
  -1   2  20       86.67       82.02      9.64 o 
   0   2  20      142.42      121.69      6.80 o 
   1   2  20       29.95       23.16      7.25 o 
   2   2  20      152.63      138.81     12.21 o 
 -17   3  20       19.46       11.61     14.45 o 
 -16   3  20       59.99       55.27      8.98 o 
 -15   3  20      114.23      106.26      8.97 o 
 -14   3  20       14.89        9.71      8.97 o 
 -13   3  20      561.21      632.18     15.26 o 
 -12   3  20        3.14        4.27      5.67 o 
 -11   3  20      534.56      604.44     24.80 o 
 -10   3  20       97.58      103.46     66.87 o 
  -9   3  20      253.46      256.97      8.36 o 
  -8   3  20       31.89       27.54      5.27 o 
  -7   3  20      243.56      263.18      7.79 o 
  -6   3  20       28.15       21.24      5.30 o 
  -5   3  20        6.52        3.85      5.42 o 
  -4   3  20       27.23       27.63      5.97 o 
  -3   3  20      160.19      181.79      7.74 o 
  -2   3  20       13.58       10.35      7.37 o 
  -1   3  20      729.60      830.47     18.42 o 
   0   3  20       12.28       12.11     11.67 o 
   1   3  20      263.37      265.03     15.14 o 
 -14   4  20       48.11       30.38     11.65 o 
 -13   4  20        0.21      -10.83     10.83 o 
 -12   4  20        6.57        7.39      8.08 o 
 -11   4  20       20.31       28.84      9.04 o 
 -10   4  20        3.38     1538.94   2727.79 o 
  -9   4  20      130.20      125.81     23.25 o 
  -8   4  20        8.09       -7.49     58.11 o 
  -7   4  20      248.28     -590.57   2995.63 o 
  -6   4  20       27.29       29.22    160.07 o 
  -5   4  20      579.85      733.75     16.95 o 
  -4   4  20       21.57       29.49     10.54 o 
  -3   4  20       88.03      102.82     18.44 o 
 -19   1  21        0.57       -8.61      9.12 o 
 -18   1  21       47.74       41.13      8.71 o 
 -17   1  21       43.28       64.14      6.65 o 
 -16   1  21       46.86       33.29      6.15 o 
 -15   1  21       71.84       49.51      5.85 o 
 -14   1  21        6.33        4.95      5.36 o 
 -13   1  21      284.63      238.55      8.75 o 
 -12   1  21      355.53      323.92      7.89 o 
 -11   1  21     1308.37     1294.71     18.94 o 
 -10   1  21      165.29      138.14      4.53 o 
  -9   1  21     1271.73     1247.32     18.39 o 
  -8   1  21       56.66       56.41      4.44 o 
  -7   1  21     1842.41     1862.22     24.45 o 
  -6   1  21      535.63      550.64     10.48 o 
  -5   1  21     1716.02     1784.03     25.40 o 
  -4   1  21      148.93      145.47      5.32 o 
  -3   1  21      541.14      516.92     10.18 o 
  -2   1  21     1228.21     1198.30     18.57 o 
  -1   1  21        8.33       -5.36      5.51 o 
   0   1  21      147.14      132.39      6.46 o 
   1   1  21      307.99      321.34      9.98 o 
   2   1  21       62.43       49.83      8.82 o 
 -18   2  21       41.93       26.97      9.38 o 
 -17   2  21       20.55       21.23      8.71 o 
 -16   2  21        4.11        3.18      6.39 o 
 -15   2  21      318.43      385.01     11.07 o 
 -14   2  21        5.06        7.17      5.76 o 
 -13   2  21      330.87      377.85     10.98 o 
 -12   2  21      145.74      150.53      5.75 o 
 -11   2  21      391.96      427.94      9.73 o 
 -10   2  21       39.03       27.86      4.97 o 
  -9   2  21       68.27       65.37      4.73 o 
  -8   2  21       31.56       21.45      4.83 o 
  -7   2  21      174.80      182.87      9.71 o 
  -6   2  21      260.61      288.98      8.74 o 
  -5   2  21     1082.18     1184.93     18.64 o 
  -4   2  21       38.11       25.33      5.61 o 
  -3   2  21     2027.13     2213.66     32.18 o 
  -2   2  21       57.96       56.85      6.38 o 
  -1   2  21     1572.36     1706.14     24.99 o 
   0   2  21      238.17      222.13      8.49 o 
   1   2  21      561.34      628.28     16.81 o 
 -17   3  21        2.69       19.72     14.45 o 
 -16   3  21       59.11       59.49      9.06 o 
 -15   3  21        0.58       -8.11      8.11 o 
 -14   3  21        6.45        1.31      7.18 o 
 -13   3  21       55.69       56.48      7.13 o 
 -12   3  21       55.96       57.83      6.00 o 
 -11   3  21        1.60        0.51     26.77 o 
 -10   3  21       20.53       18.08     13.28 o 
  -9   3  21      236.11      250.62      8.06 o 
  -8   3  21       47.40       47.01      5.61 o 
  -7   3  21      219.19      231.13      7.67 o 
  -6   3  21        3.14       -0.53      6.94 o 
  -5   3  21      562.73      627.43     12.65 o 
  -4   3  21        6.00        6.10      6.18 o 
  -3   3  21        1.04        4.00      7.40 o 
  -2   3  21        0.98       -5.40      7.68 o 
  -1   3  21       57.50       65.11      9.99 o 
   0   3  21        5.33        2.74     12.35 o 
 -13   4  21       16.15       22.35     10.95 o 
 -12   4  21        9.58       -3.91     10.62 o 
 -11   4  21       11.06       12.51      9.31 o 
 -10   4  21        0.21     1106.09   2859.81 o 
  -9   4  21        1.63       -5.16    130.12 o 
  -8   4  21      110.42      130.16     18.64 o 
  -7   4  21        2.69       -7.79    115.75 o 
  -6   4  21       43.59       48.49      8.14 o 
  -5   4  21       47.82       59.73      9.25 o 
  -4   4  21        4.91       -0.49     10.86 o 
 -20   0  22        0.98       -7.82     18.03 o 
 -19   0  22        7.02       -3.75     17.29 o 
 -18   0  22       24.26       36.96     11.37 o 
 -17   0  22      121.06      103.68     11.50 o 
 -16   0  22        2.44       -6.81      6.81 o 
 -15   0  22     1225.79     1222.05     26.36 o 
 -14   0  22       10.72        9.53      6.36 o 
 -13   0  22     1284.78     1295.57     27.07 o 
 -12   0  22     2052.64     2083.42     43.06 o 
 -11   0  22     1705.70     1721.96     34.50 o 
 -10   0  22      441.91      431.59     12.75 o 
  -9   0  22      610.20      548.86     14.50 o 
  -8   0  22     1189.07     1181.08     25.05 o 
  -7   0  22     1780.48     1759.95     35.41 o 
  -6   0  22       12.55        6.91      6.57 o 
  -5   0  22      354.72      321.71     13.34 o 
  -4   0  22      894.90      838.96     21.49 o 
  -3   0  22       48.06       45.34      6.96 o 
  -2   0  22      290.75      267.65      9.83 o 
  -1   0  22      565.08      541.70     14.94 o 
   0   0  22        2.27        6.90      7.89 o 
   1   0  22     1481.01     1588.64     35.06 o 
   2   0  22       74.23       66.02     13.75 o 
 -19   1  22       61.70       56.80     12.48 o 
 -18   1  22        0.48        1.14      6.79 o 
 -17   1  22       37.06       41.68      6.52 o 
 -16   1  22        2.42       -4.45      5.95 o 
 -15   1  22       43.86       53.96      5.95 o 
 -14   1  22      137.14      143.94      6.30 o 
 -13   1  22      185.20      152.13      6.20 o 
 -12   1  22       24.20       22.58      4.14 o 
 -11   1  22       34.65       28.21      4.15 o 
 -10   1  22       33.07       30.42      4.02 o 
  -9   1  22       53.56       52.65      4.45 o 
  -8   1  22      300.80      306.94      7.08 o 
  -7   1  22      121.50      112.13      5.09 o 
  -6   1  22      117.76      126.85      5.40 o 
  -5   1  22     1942.26     1950.02     27.67 o 
  -4   1  22       93.75       92.63      5.24 o 
  -3   1  22     1363.08     1388.66     20.84 o 
  -2   1  22      346.84      358.91      9.71 o 
  -1   1  22      493.04      493.73     10.95 o 
   0   1  22      216.95      189.99      7.66 o 
   1   1  22      114.45      118.35      8.24 o 
 -18   2  22       14.63       15.88      9.32 o 
 -17   2  22        0.98       -8.46      8.46 o 
 -16   2  22        0.07       -3.16      6.36 o 
 -15   2  22       16.06        4.07      6.16 o 
 -14   2  22        6.05       -5.34      5.83 o 
 -13   2  22       17.79        6.32      5.62 o 
 -12   2  22       76.16       79.97      5.77 o 
 -11   2  22       88.50       73.39      5.70 o 
 -10   2  22       17.85        7.35      5.08 o 
  -9   2  22       14.18        7.05      5.03 o 
  -8   2  22       59.56       60.06      5.57 o 
  -7   2  22        0.98       -2.12      5.24 o 
  -6   2  22      431.16      444.46     10.45 o 
  -5   2  22       17.96       10.36      7.54 o 
  -4   2  22      355.78      358.80     10.36 o 
  -3   2  22       44.86       49.68      6.43 o 
  -2   2  22        9.92        5.95      6.74 o 
  -1   2  22       19.05       13.03      7.15 o 
   0   2  22       34.43       30.73      8.67 o 
 -16   3  22        2.38       -5.46      8.60 o 
 -15   3  22        9.63       -0.79      8.37 o 
 -14   3  22       56.41       56.56      7.44 o 
 -13   3  22       32.00       31.60      7.08 o 
 -12   3  22        1.17        0.21      5.95 o 
 -11   3  22       66.94     1215.31   2420.38 o 
 -10   3  22       55.69       42.04      5.76 o 
  -9   3  22      286.69      321.60     11.76 o 
  -8   3  22        2.07       -2.30      5.76 o 
  -7   3  22      458.77      519.01     11.66 o 
  -6   3  22       68.81       82.71      6.57 o 
  -5   3  22      534.86      654.68     14.07 o 
  -4   3  22      108.76      133.53     11.25 o 
  -3   3  22      171.61      204.20      9.17 o 
  -2   3  22      181.84      179.75     13.04 o 
  -1   3  22      399.98      480.83     60.62 o 
 -12   4  22        1.44      -11.12     11.12 o 
 -11   4  22       99.92      106.30     12.23 o 
 -10   4  22       24.83      282.54   2943.55 o 
  -9   4  22      171.04     1036.15   3114.08 o 
  -8   4  22       92.68       95.72    770.65 o 
  -7   4  22       34.40       39.39     37.79 o 
  -6   4  22       12.77       15.25      8.84 o 
  -5   4  22        8.09      -12.83     27.95 o 
 -19   1  23      143.68      113.11     13.02 o 
 -18   1  23        3.93        0.71      6.72 o 
 -17   1  23      237.01      196.99      8.58 o 
 -16   1  23        1.81       -5.73      6.07 o 
 -15   1  23      339.35      362.30     10.61 o 
 -14   1  23      332.17      347.14     10.18 o 
 -13   1  23      515.75      507.01     11.45 o 
 -12   1  23        8.63        4.66      5.18 o 
 -11   1  23       58.08       54.18      4.50 o 
 -10   1  23     1114.17     1181.26     17.87 o 
  -9   1  23      134.78      122.90      5.19 o 
  -8   1  23      307.87      306.62      8.08 o 
  -7   1  23       65.91       64.54      5.07 o 
  -6   1  23      754.74      724.90     12.94 o 
  -5   1  23        0.01       -4.88      4.88 o 
  -4   1  23        8.42       10.17      5.15 o 
  -3   1  23      279.59      285.83      8.90 o 
  -2   1  23       25.68       21.58      6.35 o 
  -1   1  23      410.12      430.78     12.98 o 
   0   1  23      185.64      178.29      8.64 o 
 -18   2  23       13.40       31.27      9.27 o 
 -17   2  23        0.46       -3.47      8.58 o 
 -16   2  23      105.48      125.31      7.22 o 
 -15   2  23        0.05       -0.50      6.21 o 
 -14   2  23       34.54       39.67      6.11 o 
 -13   2  23      251.63      223.27     12.33 o 
 -12   2  23        8.23       -2.51      5.70 o 
 -11   2  23      570.71      568.46     12.19 o 
 -10   2  23        3.99       -5.47      5.47 o 
  -9   2  23     1077.60     1151.02     19.27 o 
  -8   2  23      437.74      474.07     11.58 o 
  -7   2  23      547.29      581.10     12.56 o 
  -6   2  23      627.03      704.15     14.79 o 
  -5   2  23      544.83      624.45     12.74 o 
  -4   2  23     1201.60     1327.20     21.09 o 
  -3   2  23      563.14      604.69     13.24 o 
  -2   2  23      387.13      459.14     13.09 o 
  -1   2  23      273.98      292.08     24.25 o 
 -16   3  23        2.91        1.11     10.27 o 
 -15   3  23        5.57        1.25      8.42 o 
 -14   3  23        0.88        1.99      7.96 o 
 -13   3  23       23.97       18.91      7.27 o 
 -12   3  23       51.15       56.20      6.41 o 
 -11   3  23      114.43      130.26     51.00 o 
 -10   3  23        8.70       11.68      5.89 o 
  -9   3  23        2.36       -5.90      5.90 o 
  -8   3  23      236.24      255.31      8.55 o 
  -7   3  23       14.50        3.31      6.25 o 
  -6   3  23      256.84      280.60      9.26 o 
  -5   3  23      109.61      114.19      8.14 o 
  -4   3  23        1.82       -7.72      7.72 o 
  -3   3  23        6.47        2.66     11.56 o 
 -11   4  23        1.18       -8.32     11.61 o 
 -10   4  23        1.22      -11.57    488.99 o 
  -9   4  23       12.06     1570.60   3184.27 o 
  -8   4  23        5.77       17.99    105.70 o 
 -19   0  24      447.59      510.24     21.85 o 
 -18   0  24       47.62       46.07     11.86 o 
 -17   0  24      155.31      184.48     12.41 o 
 -16   0  24      128.60      115.10     10.93 o 
 -15   0  24      749.07      827.08     29.99 o 
 -14   0  24      447.65      530.44     15.28 o 
 -13   0  24      169.21      146.25      7.85 o 
 -12   0  24      216.41      227.51     10.32 o 
 -11   0  24        8.75        2.59      6.53 o 
 -10   0  24      721.05      766.90     18.35 o 
  -9   0  24      167.89      154.84      8.04 o 
  -8   0  24      182.03      157.75      8.19 o 
  -7   0  24      220.33      234.67     14.20 o 
  -6   0  24        6.13        1.65      7.39 o 
  -5   0  24      414.27      465.36     15.26 o 
  -4   0  24      358.80      392.55     13.19 o 
  -3   0  24     1077.29     1168.07     23.16 o 
  -2   0  24     1822.96     2078.05     36.94 o 
  -1   0  24      275.75      248.88     13.07 o 
   0   0  24      472.58      477.01     18.61 o 
 -19   1  24        1.34       -2.61      9.67 o 
 -18   1  24       49.24       64.05      7.85 o 
 -17   1  24       15.83        2.25      6.47 o 
 -16   1  24       16.65       27.91      6.37 o 
 -15   1  24       67.95       61.08      6.26 o 
 -14   1  24      132.72      128.96      6.42 o 
 -13   1  24      196.06      185.23      6.70 o 
 -12   1  24       95.71       92.49      5.92 o 
 -11   1  24      378.48      403.05     11.10 o 
 -10   1  24      369.77      386.23      9.55 o 
  -9   1  24      479.62      486.36     10.77 o 
  -8   1  24      866.81      905.14     14.82 o 
  -7   1  24      308.39      325.21      9.15 o 
  -6   1  24      624.54      644.25     12.32 o 
  -5   1  24       99.09       92.69      5.61 o 
  -4   1  24      465.36      510.20     10.87 o 
  -3   1  24        6.89       -4.59      6.33 o 
  -2   1  24      194.81      187.13      8.36 o 
  -1   1  24        6.01       -1.82      8.43 o 
 -18   2  24       17.83       10.02      9.20 o 
 -17   2  24        4.13        7.78      8.73 o 
 -16   2  24        0.18       -3.33      8.53 o 
 -15   2  24        4.24        2.90      6.40 o 
 -14   2  24       25.59       20.18      6.17 o 
 -13   2  24       11.62        2.12      5.99 o 
 -12   2  24       15.67        8.21      5.87 o 
 -11   2  24       15.33       13.13      5.88 o 
 -10   2  24       61.99       60.34      6.19 o 
  -9   2  24        8.45       -0.41      5.87 o 
  -8   2  24      150.46      148.35      7.92 o 
  -7   2  24        0.96       -3.86      6.11 o 
  -6   2  24        9.66        3.08      6.20 o 
  -5   2  24       10.34        3.84      6.55 o 
  -4   2  24        4.79        1.77      6.65 o 
  -3   2  24        6.72        9.67      7.92 o 
  -2   2  24       93.05       93.30     11.55 o 
 -16   3  24       20.06       12.72     13.50 o 
 -15   3  24       56.75       42.69      8.77 o 
 -14   3  24        0.91       -6.60      8.24 o 
 -13   3  24      229.17      201.03      9.69 o 
 -12   3  24        4.47       -0.46      6.41 o 
 -11   3  24       80.90       84.80      6.72 o 
 -10   3  24       72.09       70.55      6.41 o 
  -9   3  24      370.15      405.33     11.04 o 
  -8   3  24      236.76      296.22     12.20 o 
  -7   3  24       34.04       51.23      6.87 o 
  -6   3  24      230.36      229.89      9.26 o 
  -5   3  24       31.72       17.36      9.36 o 
  -4   3  24      625.81      778.22     25.19 o 
 -19   1  25       20.84       26.10     10.02 o 
 -18   1  25       69.43       56.72      9.70 o 
 -17   1  25        6.63        2.83      6.64 o 
 -16   1  25      142.93      159.40      7.28 o 
 -15   1  25        1.09        2.36      5.99 o 
 -14   1  25      121.73      110.99      6.39 o 
 -13   1  25       42.37       29.13      5.88 o 
 -12   1  25      125.89      135.03      6.41 o 
 -11   1  25       22.85        9.18      8.15 o 
 -10   1  25       28.51       24.32      5.79 o 
  -9   1  25      122.65      121.50      5.68 o 
  -8   1  25       43.72       46.29      5.40 o 
  -7   1  25      174.56      182.11      6.52 o 
  -6   1  25      354.17      397.94     10.36 o 
  -5   1  25      266.27      264.74      8.42 o 
  -4   1  25      940.51     1019.03     18.71 o 
  -3   1  25      262.89      288.65      9.62 o 
  -2   1  25      753.19      849.41     19.84 o 
 -18   2  25        9.16        0.40      9.22 o 
 -17   2  25       44.74       33.87     12.61 o 
 -16   2  25       21.80       17.88      8.10 o 
 -15   2  25      230.74      221.79      9.04 o 
 -14   2  25       47.18       30.86      6.45 o 
 -13   2  25      116.72      127.38      8.20 o 
 -12   2  25      450.98      484.02     11.98 o 
 -11   2  25      231.92      222.69      7.92 o 
 -10   2  25      532.00      617.97     13.31 o 
  -9   2  25      158.41      156.84      7.01 o 
  -8   2  25     1133.03     1283.08     21.56 o 
  -7   2  25       55.16       44.35      6.64 o 
  -6   2  25      479.63      505.43     12.73 o 
  -5   2  25        5.91        3.92      6.87 o 
  -4   2  25      281.65      302.63     18.17 o 
  -3   2  25       25.90       18.50     11.51 o 
 -15   3  25       12.60        2.99     10.15 o 
 -14   3  25       37.75       31.06      8.63 o 
 -13   3  25       16.92        7.02      8.43 o 
 -12   3  25        9.64       -2.97      7.16 o 
 -11   3  25        2.93        7.37      6.66 o 
 -10   3  25       25.62       15.47      6.76 o 
  -9   3  25      350.64      415.11     11.33 o 
  -8   3  25       28.75       31.80      6.69 o 
  -7   3  25        2.22       -3.32      7.75 o 
  -6   3  25       24.26       33.99     11.34 o 
  -5   3  25      109.57      122.72     14.99 o 
 -19   0  26       34.98       14.78     17.62 o 
 -18   0  26      160.27      181.45     12.97 o 
 -17   0  26        8.59       16.45     11.40 o 
 -16   0  26        4.04       -6.84     11.82 o 
 -15   0  26      529.67      468.20     18.78 o 
 -14   0  26      188.05      203.60     11.78 o 
 -13   0  26       12.97       10.42      7.02 o 
 -12   0  26        3.19       -7.05      7.05 o 
 -11   0  26      354.25      380.83     13.43 o 
 -10   0  26      239.24      257.71     11.35 o 
  -9   0  26       36.92       43.09      7.67 o 
  -8   0  26     1281.55     1398.59     29.84 o 
  -7   0  26      432.76      438.94     24.74 o 
  -6   0  26     2632.49     2854.18     56.41 o 
  -5   0  26      471.78      514.95     18.59 o 
  -4   0  26     1159.18     1265.59     29.19 o 
  -3   0  26      126.06      112.17     10.35 o 
  -2   0  26      826.75      913.15     24.63 o 
 -18   1  26        6.07        7.11      9.41 o 
 -17   1  26       15.76       14.88      9.19 o 
 -16   1  26       49.20       59.56      6.67 o 
 -15   1  26      297.49      305.13     10.78 o 
 -14   1  26      339.18      374.92     10.91 o 
 -13   1  26       30.88       31.62      6.14 o 
 -12   1  26      372.52      398.38     11.92 o 
 -11   1  26       68.72       70.02      6.20 o 
 -10   1  26      396.88      434.31     11.31 o 
  -9   1  26       39.38       30.15      6.26 o 
  -8   1  26      158.71      160.19      8.34 o 
  -7   1  26        0.50       -5.58      5.58 o 
  -6   1  26        2.09       -5.87      5.87 o 
  -5   1  26        7.23        7.15      6.99 o 
  -4   1  26       21.65       30.03      9.08 o 
  -3   1  26       54.86       62.61      8.76 o 
 -17   2  26        2.68       -4.99      9.00 o 
 -16   2  26       22.48       29.95      8.39 o 
 -15   2  26       14.92        8.03      7.22 o 
 -14   2  26        4.11        2.35      7.02 o 
 -13   2  26       12.78        9.86      7.48 o 
 -12   2  26        1.03       -2.43      6.27 o 
 -11   2  26        0.01       -3.43      6.30 o 
 -10   2  26       39.18       27.21      6.52 o 
  -9   2  26       34.64       34.12      6.58 o 
  -8   2  26       24.32       27.08      6.73 o 
  -7   2  26       47.74       56.76      6.99 o 
  -6   2  26       84.42       82.07      7.37 o 
  -5   2  26        0.99       -3.23      8.82 o 
  -4   2  26       27.17       36.12     11.91 o 
 -14   3  26       54.86       67.93     14.16 o 
 -13   3  26        1.56        6.42     10.23 o 
 -12   3  26      384.01      478.45     13.94 o 
 -11   3  26        9.41       20.64      7.54 o 
 -10   3  26      177.95      171.54      8.52 o 
  -9   3  26        3.64       -9.30      9.58 o 
  -8   3  26      104.48       89.57     19.41 o 
  -7   3  26       92.63       75.17     15.44 o 
 -18   1  27       36.15       44.83      9.77 o 
 -17   1  27       37.83       29.56     10.82 o 
 -16   1  27       16.94       -1.33      7.16 o 
 -15   1  27       14.43       10.65      6.47 o 
 -14   1  27       20.66       14.22      6.29 o 
 -13   1  27        1.47       -6.19      6.19 o 
 -12   1  27      225.37      200.49      7.47 o 
 -11   1  27       77.87       69.91      6.62 o 
 -10   1  27      454.25      508.82     12.34 o 
  -9   1  27       78.20       76.49      6.76 o 
  -8   1  27     1087.68     1214.23     20.90 o 
  -7   1  27      154.32      149.89      7.59 o 
  -6   1  27      923.14     1061.74     22.02 o 
  -5   1  27      155.63      178.82     11.88 o 
  -4   1  27      295.69      341.19     13.49 o 
 -16   2  27      234.80      248.29     16.32 o 
 -15   2  27        2.54       -6.88      7.46 o 
 -14   2  27      252.99      344.76     12.53 o 
 -13   2  27       41.65       48.87      7.43 o 
 -12   2  27      232.82      259.96     10.19 o 
 -11   2  27       20.33       23.03      6.70 o 
 -10   2  27      100.97      132.51      7.33 o 
  -9   2  27       68.85       82.42      7.07 o 
  -8   2  27        0.34        3.70      9.32 o 
  -7   2  27        0.42        3.05      8.83 o 
  -6   2  27      157.14      173.07     10.53 o 
  -5   2  27       30.30       28.23     11.85 o 
 -12   3  27       33.53       64.61     12.19 o 
 -11   3  27       80.84       91.26     11.14 o 
 -10   3  27        1.32        0.78     10.64 o 
 -18   0  28       81.71       49.24     17.21 o 
 -17   0  28       30.76       34.87     15.73 o 
 -16   0  28       15.59        2.58     10.76 o 
 -15   0  28       14.36       17.37     10.46 o 
 -14   0  28      268.46      242.19     12.99 o 
 -13   0  28      105.85       92.42     17.97 o 
 -12   0  28      860.44      946.26     27.24 o 
 -11   0  28      161.36      149.27      9.07 o 
 -10   0  28     1283.40     1395.64     31.75 o 
  -9   0  28      602.21      655.76     26.23 o 
  -8   0  28      502.51      509.67     34.42 o 
  -7   0  28      295.32      325.50     54.57 o 
  -6   0  28      379.48      461.70     20.58 o 
  -5   0  28       78.80       91.39     10.33 o 
 -17   1  28       40.09       33.08      9.36 o 
 -16   1  28        1.27       -6.60      8.74 o 
 -15   1  28        1.16       -5.34      7.34 o 
 -14   1  28       30.87       37.66      7.28 o 
 -13   1  28        7.82        3.07      6.50 o 
 -12   1  28        0.04        0.49      6.50 o 
 -11   1  28        0.03       -6.54      6.54 o 
 -10   1  28      114.04      123.97      8.09 o 
  -9   1  28        2.83       -6.76      6.76 o 
  -8   1  28       83.88       75.23      9.01 o 
  -7   1  28       85.80      100.89      9.50 o 
  -6   1  28      279.50      311.67     18.39 o 
  -5   1  28      191.82      215.07     15.93 o 
 -16   2  28       31.75       22.50      7.89 o 
 -15   2  28       26.65       25.60     11.05 o 
 -14   2  28       10.19        4.96      8.75 o 
 -13   2  28        1.13       13.04      7.53 o 
 -12   2  28        0.27       -0.66      7.40 o 
 -11   2  28       13.64       16.63      7.53 o 
 -10   2  28      112.86      120.96      8.27 o 
  -9   2  28        0.46       -8.70      8.70 o 
  -8   2  28       14.66        9.21     11.97 o 
  -7   2  28       14.26       12.33     11.52 o 
 -17   1  29       36.51       13.08     11.30 o 
 -16   1  29       12.57        3.19     11.07 o 
 -15   1  29       27.01       30.05      9.10 o 
 -14   1  29      397.68      442.65     14.06 o 
 -13   1  29       32.71       28.38      7.44 o 
 -12   1  29      125.21      116.71      8.03 o 
 -11   1  29      446.73      525.20     17.15 o 
 -10   1  29      157.36      158.88      9.78 o 
  -9   1  29      233.25      251.81     11.83 o 
  -8   1  29       21.40       17.26      9.06 o 
  -7   1  29       74.78       65.81      9.62 o 
 -14   2  29        3.18       -2.71      7.82 o 
 -13   2  29       10.17        0.82      7.86 o 
 -12   2  29      521.88      616.68     18.40 o 
 -11   2  29        1.18       11.15      9.08 o 
 -10   2  29       62.17       57.24      9.49 o 
  -9   2  29       63.64       65.52     11.56 o 
 -16   0  30      220.72      238.16     19.06 o 
 -15   0  30      182.96      180.28     18.07 o 
 -14   0  30       79.30       79.13     15.97 o 
 -13   0  30      560.82      675.67     32.69 o 
 -12   0  30       32.16       30.14     15.60 o 
 -11   0  30      146.70      166.86     17.74 o 
 -10   0  30        3.27        5.93     15.89 o 
  -9   0  30      200.97      216.01     19.02 o 
  -8   0  30      296.29      329.91     42.90 o 
 -15   1  30       31.09       33.89     11.29 o 
 -14   1  30      119.79      123.97     11.80 o 
 -13   1  30       15.54       13.28     11.70 o 
 -12   1  30       68.53       83.32      9.09 o 
 -11   1  30       37.42       36.26      9.12 o 
 -10   1  30      196.02      205.19     10.84 o 
  -9   1  30       40.89       40.81      9.59 o 
                                                 
